# Supplementary material for: Drug repurposing of Nifuratel against methicillin-resistant Staphylococcus aureus through proton motive force disruption
Source: Front Cell Infect Microbiol. 2026 Jan 9;15:1738031. doi: 10.3389/fcimb.2025.1738031 (PMC12827513; doi:10.3389/fcimb.2025.1738031)
Supplement: Supplementary file 1 [file Table1.xlsx]

## Sheet: Table Description
	Content Description	Supplemental Table 1. List of peak pairs that have significant changes in the binary comparison results. Note that in "Peak Pair Information" section, column "No." shows individual peak pair number coded from the LC-MS experiment. Column "Normalized RT (s)" shows the corrected retention time of the peak pair with Universal RT Calibrant data. Column "m/z_light" is the mass of light-chain (12C) lab…

## Sheet: Data Table
Supplemental Table S1. List of peak pairs that have significant changes in the binary comparison results of metabolomics.
Content Description	Note that in "Peak Pair Information" section, column "No." shows individual peak pair number coded from the LC-MS experiment. Column "Normalized RT (s)" shows the corrected retention time of the peak pair with Universal RT Calibrant data. Column "m/z_light" is the mass of light-chain (12C) labeled metabolite in the peak pair. Column "Neutral Mass (Da)" is the neutral monoisotope mass of the metab…
Peak Pair Information						Tier 1 - Positive Identification /Tier 2 - High Confidence Putative Identification					Tier 3 - Putative Identification (MyCompoundID Library)			N_vs_C
														Number of Significant Meteabolites with FC > 1.20:			1749	1749
														Number of Significant Meteabolites with FC < 0.83:			2237	2237
No	RT (s)	Normalized RT (s)	m/z_light	Neutral Mass (Da)	Identification Level	Compound	Library No.	HMDB_ID	KEGG_ID	PubChem_ID	Zero-reaction	One-reaction	Two-reaction	Fold Change	p-value	q-value	Significance for p-value < 0.05 and q-value < 0.25	Significance for p-value < 0.05
A-56	92.156	95.511	359.074	125.015	Tier 1	Taurine	AN00329000	HMDB0000251	C00245	1123				0.38913	4.56695e-07	6.51291e-05	Significant Decrease	Significant Decrease
A-T105	94.7	94.95	517.148	283.092	Tier 1	Guanosine	AN02440001	HMDB0000133	C00387	6802				0.42295	1.18914e-05	0.000175707	Significant Decrease	Significant Decrease
A-69	97.342	100.558	481.138	247.079	Tier 1	Asparaginyl-Aspartic acid	AN01922000	HMDB0028727		25145403				1.3538	7.09139e-05	0.000444292	Significant Increase	Significant Increase
A-T148	97.4	96.94	495.154	261.096	Tier 1	Glutaminyl-Aspartic Acid	AN02118003	HMDB0028793		87275314				1.4095	0.000296669	0.00087936	Significant Increase	Significant Increase
A-T113	98.5	97.76	484.123	250.062	Tier 1	Cysteinyl-Glutamic acid	AN01965001	HMDB0028774		18218194				1.8382	0.0144822	0.00865293	Significant Increase	Significant Increase
A-78	99.096	102.265	597.116	363.057	Tier 1	Guanosine monophosphate	AN03545000	HMDB0001397	C00144	6804				1.6183	0.0140542	0.00847895	Significant Increase	Significant Increase
A-T129	101.5	100.52	408.17	174.112	Tier 1	Arginine	AN00945000	HMDB0000517	C00062	6322				2.6929	0.0338669	0.0156141	Significant Increase	Significant Increase
A-100	103.242	106.3	454.127	220.069	Tier 1	Seryl-Aspartic acid	AN01583002	HMDB0029035		7016057				0.56379	7.00628e-05	0.000444292	Significant Decrease	Significant Decrease
A-T184	104.5	103.68	557.11	323.052	Tier 1	Cytidine 5?-monophosphate	AN03003001	HMDB0000095	C00055	6131				1.6806	0.00183786	0.00240223	Significant Increase	Significant Increase
A-103	105.264	108.267	468.143	234.085	Tier 1	Seryl-Glutamic acid	AN01757006	HMDB0029038		7023503				2.5278	3.18967e-09	5.33236e-06	Significant Increase	Significant Increase
A-104	105.288	108.29	477.144	243.085	Tier 1	Cytidine	AN01857000	HMDB0000089	C00475	6175				0.3463	0.000165355	0.000697885	Significant Decrease	Significant Decrease
A-T223	108.7	108.12	343.078	109.02	Tier 1	Hypotaurine	AN00218000	HMDB0000965	C00519	107812				0.34608	0.000401224	0.00105298	Significant Decrease	Significant Decrease
A-T208	112.5	112.13	467.159	233.101	Tier 1	Asparaginyl-Threonine	AN01742000	HMDB0028741		18218186				0.79368	0.0124428	0.00781128	Significant Decrease	Significant Decrease
A-T217	117	116.88	436.201	202.143	Tier 1	Symmetric dimethylarginine	AN01326001	HMDB0003334		169148				1.3953	0.00280143	0.00305899	Significant Increase	Significant Increase
A-T253	119.4	119.41	366.112	132.054	Tier 1	Asparagine	AN00419000	HMDB0000168	C00152	6267				3.0881	0.00275373	0.0030283	Significant Increase	Significant Increase
A-T280	120.4	120.46	482.122	248.065	Tier 1	Aspartyl-Aspartic acid	AN01933001	HMDB0028749		332965				2.2651	0.00612959	0.00493077	Significant Increase	Significant Increase
A-T273	121.4	121.52	423.133	189.075	Tier 1	Glycyl-Asparagine	AN01146001	HMDB0028836		306141				1.5455	2.37461e-05	0.000268228	Significant Increase	Significant Increase
A-T278	121.7	121.83	437.149	203.091	Tier 1	Glycyl-Glutamine	AN01334003	HMDB0028839		597739				2.1469	0.026976	0.0133227	Significant Increase	Significant Increase
A-T266	122.5	122.68	510.154	276.096	Tier 1	gamma-Glutamylglutamic acid	AN02350000	HMDB0029148;HMDB11737;HMDB29148	C05282	92865				1.4006	0.000196509	0.0007399	Significant Increase	Significant Increase
A-192	126.747	129.173	438.133	204.074	Tier 1	Glutamyl-Glycine	AN01346004	HMDB0028819		6427052				1.2242	0.0217761	0.0114467	Significant Increase	Significant Increase
A-T305	127.5	127.96	409.154	175.096	Tier 1	Citrulline	AN00958001	HMDB0000904	C00327	9750				0.34126	1.74875e-07	5.32961e-05	Significant Decrease	Significant Decrease
A-T319	128.3	128.8	451.164	217.106	Tier 1	Alanyl-Glutamine	AN01530001	HMDB0028685		123935				1.5504	0.0197905	0.0107349	Significant Increase	Significant Increase
A-T332	131.3	131.97	501.154	267.097	Tier 1	Adenosine	AN02208000	HMDB0000050	C00212	60961				0.12218	3.56273e-05	0.000324264	Significant Decrease	Significant Decrease
A-215	132.365	134.64	399.104	165.046	Tier 1	Methionine Sulfoxide	AN00810000	HMDB0002005	C02989	158980				3.4055	0.0253682	0.0127902	Significant Increase	Significant Increase
A-T343	132.5	133.23	396.122	162.064	Tier 1	Glycyl-Serine	AN00770000	HMDB0028850		102466				2.1146	0.0381104	0.0169052	Significant Increase	Significant Increase
A-T341	134.5	135.34	468.143	234.085	Tier 1	Aspartyl-Threonine	AN01757004	HMDB0028763		64896714				1.8784	0.00820948	0.00594897	Significant Increase	Significant Increase
A-T300	137.5	138.51	505.222	271.164	Tier 1	Arginyl-Proline	AN02275000	HMDB0028717		151003				1.6035	0.0468136	0.0195068	Significant Increase	Significant Increase
A-T426	140.3	141.46	493.247	259.19	Tier 1	Isoleucyl-Lysine	AN02095000	HMDB0028912		14299177				1.9866	0.00136716	0.00201548	Significant Increase	Significant Increase
A-T385	141.1	142.31	423.169	189.111	Tier 1	Homocitrulline	AN01150000	HMDB0000679	C02427	65072				0.46051	0.000774621	0.00146657	Significant Decrease	Significant Decrease
A-T393	142.5	143.78	410.137	176.08	Tier 1	Threoninyl-Glycine	AN00972003	HMDB0029061		7010575				1.9549	4.41348e-05	0.000356438	Significant Increase	Significant Increase
A-T392	143.3	144.63	353.116	119.058	Tier 1	Homoserine	AN00291001	HMDB0000719	C00263	12647				0.62336	0.00377243	0.00364333	Significant Decrease	Significant Decrease
A-T413	145.3	146.74	438.132	204.075	Tier 1	Glycyl-Glutamic acid	AN01346005	HMDB0028840		306108				0.43364	0.000139472	0.000638802	Significant Decrease	Significant Decrease
A-T419	147.3	148.89	339.101	105.043	Tier 1	Serine	AN00202000	HMDB0000187	C00065	5951				0.64347	0.00128367	0.00194382	Significant Decrease	Significant Decrease
A-T495	151.6	153.58	452.147	218.09	Tier 1	Glutamyl-Alanine	AN01544000	HMDB0028812;HMDB03764;HMDB28812		6992506				1.3409	0.00759336	0.00566509	Significant Increase	Significant Increase
A-T466	153.7	155.76	381.112	147.053	Tier 1	Glutamic Acid	AN00583000	HMDB0000148	C00302	611				1.389	0.00010774	0.00055763	Significant Increase	Significant Increase
A-347	155.741	157.753	367.097	133.039	Tier 1	Aspartic acid	AN00428000	HMDB0000191	C00049	5960				1.7467	0.00659425	0.00517316	Significant Increase	Significant Increase
A-T509	162	163.81	365.117	131.058	Tier 1	Hydroxyproline	AN00406000	HMDB0000725	C01157	5810				0.56106	0.00742728	0.0055996	Significant Decrease	Significant Decrease
A-419	165.424	167.179	492.142	258.084	Tier 1	Ribothymidine	AN02071002	HMDB0000884		445408				0.8025	0.0410551	0.0177579	Significant Decrease	Significant Decrease
A-T563	166.4	168.07	463.163	229.106	Tier 1	Prolyl-Asparagine/Asparaginyl-Proline	AN01698001	HMDB0029012		18464218				1.3114	0.00281937	0.00306496	Significant Increase	Significant Increase
A-T543	167.1	168.75	380.128	146.069	Tier 1	Alanyl-Glycine	AN00574007	HMDB0006899		79094				0.77316	0.00905525	0.00632603	Significant Decrease	Significant Decrease
A-T557	167.3	168.95	477.179	243.122	Tier 1	Glutaminyl-Proline/Prolyl-Glutamine	AN01860000	HMDB0028805		11736661				1.6975	0.03703	0.0165699	Significant Increase	Significant Increase
A-T615	170	171.56	516.178	282.122	Tier 1	Tyrosyl-Threonine	AN02430001	HMDB0029115		14522584				0.42005	0.000102776	0.000543726	Significant Decrease	Significant Decrease
A-459	173.813	175.398	436.153	202.095	Tier 1	Seryl-Proline	AN01320003	HMDB0029047		4369021				0.56744	0.00105681	0.00174234	Significant Decrease	Significant Decrease
A-T595	174	175.54	353.116	119.058	Tier 1	Threonine	AN00291000	HMDB0000167	C00188	6288				3.2514	0.00370219	0.00359836	Significant Increase	Significant Increase
A-550	185.941	187.788	394.144	160.085	Tier 1	Alanyl-Alanine	AN00738000	HMDB0028680		5484352				1.7601	0.00992268	0.00670236	Significant Increase	Significant Increase
A-T696	186.1	188.25	466.164	232.106	Tier 1	Valyl-Aspartic acid	AN01730004	HMDB0029123		7009608				1.6881	0.00439048	0.00400096	Significant Increase	Significant Increase
A-T746	191	193.36	464.148	230.09	Tier 1	Prolyl-Aspartic acid	AN01708001	HMDB0029013		3838871				0.72069	0.0228054	0.0118181	Significant Decrease	Significant Decrease
A-576	191.399	193.35	309.091	75.0326	Tier 1	Glycine	AN00076000	HMDB0000123	C00037	750				0.42705	0.000187038	0.000723802	Significant Decrease	Significant Decrease
A-T788	192.1	194.44	452.184	218.127	Tier 1	Valyl-Threonine	AN01548005	HMDB0029137		4046492				1.2445	0.0263804	0.0131177	Significant Increase	Significant Increase
A-T750	192.9	195.23	531.147	297.09	Tier 1	5'-Methylthioadenosine	AN02656000	HMDB0001173	C00170	439176				1.7953	0.0018637	0.00242087	Significant Increase	Significant Increase
A-593	194.037	195.988	422.175	188.117	Tier 1	N2-Acetyl-L-Lysine	AN01133009	HMDB0000446		92907				0.29707	2.15982e-05	0.000259762	Significant Decrease	Significant Decrease
A-T828	205.1	207.24	406.143	172.085	Tier 1	Glycyl-Proline	AN00914000	HMDB0000721		79101				0.70165	0.00313642	0.00326692	Significant Decrease	Significant Decrease
A-T850	207	209.11	438.168	204.111	Tier 1	Seryl-Valine	AN01349001	HMDB0094706;HMDB29052;HMDB94706		7020159				0.76089	0.0296855	0.0142935	Significant Decrease	Significant Decrease
A-T827	207.1	209.21	323.106	89.0477	Tier 1	Beta-Alanine	AN00124003	HMDB0000056	C00099	239				1.5421	0.0326192	0.0152322	Significant Increase	Significant Increase
A-T835	207.3	209.41	364.169	130.111	Tier 1	N-Acetylputrescine	AN00400000	HMDB0002064	C02714	122356				5.8144	0.00020872	0.000760196	Significant Increase	Significant Increase
A-T905	208.6	210.69	472.151	238.095	Tier 1	Glycyl-Tyrosine	AN01801000	HMDB0028853		92829				1.6389	0.0484867	0.0200045	Significant Increase	Significant Increase
A-T884	209.9	211.97	478.128	244.07	Tier 1	Uridine	AN01868000	HMDB0000296	C00299	6029				0.24346	7.09587e-05	0.000444292	Significant Decrease	Significant Decrease
A-T898	210.4	212.46	345.101	111.043	Tier 1	Cytosine	AN00233000	HMDB0000630	C00380	597				2.248	0.0486926	0.0200498	Significant Increase	Significant Increase
A-T938	218.1	220.07	323.106	89.0477	Tier 1	Alanine	AN00124000	HMDB0000161	C00041	5950				0.72333	0.00118231	0.00184636	Significant Decrease	Significant Decrease
A-T1054	223.7	225.79	359.117	125.059	Tier 1	5-Methylcytosine	AN00334002	HMDB0002894	C02376	65040				2.141	0.00381733	0.00366762	Significant Increase	Significant Increase
A-T1012	223.7	225.79	494.195	260.137	Tier 1	Isoleucyl-Glutamic acid	AN02110003	HMDB0028906		18218218				3.4936	0.0425515	0.0182026	Significant Increase	Significant Increase
A-T995	225.4	227.52	450.169	216.111	Tier 1	Prolyl-Threonine	AN01516001	HMDB0029027		18218237				0.41681	0.0436043	0.0185344	Significant Decrease	Significant Decrease
A-T973	226.9	229.05	466.165	232.106	Tier 1	Aspartyl-Valine	AN01730001	HMDB0028766		4991131				0.38102	0.00175056	0.00233637	Significant Decrease	Significant Decrease
A-T1079	228.4	230.59	513.179	279.122	Tier 1	Asparaginyl-Phenylalanine	AN02393001	HMDB0028738		18218184				0.50549	0.00781261	0.00575365	Significant Decrease	Significant Decrease
A-T1178	236.2	238.55	495.199	261.144	Tier 1	Seryl-Arginine	AN02122001	HMDB0029033		25216635				2.0348	0.0373478	0.0166706	Significant Increase	Significant Increase
A-T1118	237.3	239.68	485.159	251.102	Tier 1	Deoxyadenosine	AN01981000	HMDB0000101	C00559	13730				0.07243	0.000694415	0.00136194	Significant Decrease	Significant Decrease
A-T1156	243.1	245.6	420.159	186.1	Tier 1	Prolyl-Alanine	AN01106001	HMDB0029010		418041				0.39671	0.0130329	0.00807947	Significant Decrease	Significant Decrease
A-T1106	246	248.56	452.183	218.127	Tier 1	seryl-Leucine	AN01548003	HMDB0094712;HMDB29043;HMDB94712		13919048				0.81925	0.0328985	0.0153284	Significant Decrease	Significant Decrease
A-927	246.068	248.63	376.096	142.038	Tier 1	5-Hydroxymethyluracil	AN00526000	HMDB0000469	C03088	78168				1.7792	0.0198906	0.0107697	Significant Increase	Significant Increase
A-T1184	246.1	248.66	422.173	188.116	Tier 1	Isoleucyl-Glycine	AN01133004	HMDB0028907		342532				2.3028	0.0397325	0.017361	Significant Increase	Significant Increase
A-940	247.354	249.943	413.104	179.046	Tier 1	Isoxanthopterin	AN01005000	HMDB0000704	C03975	10729				1.3276	0.00500428	0.00432572	Significant Increase	Significant Increase
A-T1271	252.3	254.89	408.158	174.1	Tier 1	Gly-Norvaline	AN00943007	HMDB0094702		86841				1.5827	0.00281472	0.00306443	Significant Increase	Significant Increase
A-T1282	254.6	257.15	370.097	136.038	Tier 1	Hypoxanthine	AN00459000	HMDB0000157	C00262	790				0.28472	0.000433854	0.0010874	Significant Decrease	Significant Decrease
A-T1217	254.8	257.35	337.121	103.063	Tier 1	3-Aminoisobutyric acid	AN00189001	HMDB0003911	C05145	64956				0.42842	3.0098e-05	0.000299503	Significant Decrease	Significant Decrease
A-T1302	254.8	257.35	436.189	202.132	Tier 1	Leucyl-Alanine	AN01324003	HMDB0028922		81721				0.48417	6.32988e-06	0.000137695	Significant Decrease	Significant Decrease
A-T1273	255.6	258.13	323.106	89.0477	Tier 1	N-Methyl-Glycine	AN00124004	HMDB0000271	C00213	1088				0.62331	0.00207428	0.00256677	Significant Decrease	Significant Decrease
A-T1357	259.8	262.27	486.169	252.111	Tier 1	seryl-Phenylalanine	AN01996002	HMDB0029046		7009597				0.63029	0.00061021	0.00127039	Significant Decrease	Significant Decrease
A-T1420	276	278.29	349.122	115.063	Tier 1	Proline	AN00259000	HMDB0000162	C00148	614				0.47472	0.000275966	0.000849629	Significant Decrease	Significant Decrease
A-T1416	276.1	278.4	698.239	231.133	Tier 1	Arginyl-Glycine	AN01721000	HMDB0028709		142765				0.13307	0.00665979	0.00519916	Significant Decrease	Significant Decrease
A-T1485	276.2	278.51	470.171	236.116	Tier 1	Phenylalanyl-Alanine	AN01782001	HMDB0028988		5488196				0.36887	0.00169981	0.00228983	Significant Decrease	Significant Decrease
A-T1495	282.6	285.68	426.118	384.122	Tier 1	S-Adenosyl-L-homocysteine	AN03771000	HMDB0000939	C00021	439155				0.57269	0.00414394	0.00385728	Significant Decrease	Significant Decrease
A-T1503	282.8	285.9	360.1	126.043	Tier 1	Imidazole-4-acetic acid	AN00345002	HMDB0002024	C02835	96215				0.44748	0.0253142	0.0127737	Significant Decrease	Significant Decrease
A-1230	290.186	292.302	351.138	117.08	Tier 1	Valine	AN00277003	HMDB0000883	C00183	6287				0.61818	0.000174704	0.000700389	Significant Decrease	Significant Decrease
A-T1549	294.2	297.37	442.141	208.085	Tier 1	Kynurenine	AN01408003	HMDB0000684	C01718	846				0.79368	0.017365	0.00984701	Significant Decrease	Significant Decrease
A-T1620	302.4	305.34	385.119	151.063	Tier 1	2-Phenylglycine	AN00638001	HMDB0002210		3866				0.46954	0.00133494	0.00198362	Significant Decrease	Significant Decrease
A-T1635	304.3	307.19	373.085	139.027	Tier 1	6-Hydroxynicotinic acid	AN00487003	HMDB0002658	C01020	72924				0.69056	0.0211511	0.0112288	Significant Decrease	Significant Decrease
A-T1689	306.5	309.33	456.156	222.1	Tier 1	Glycyl-Phenylalanine	AN01612000	HMDB0028848		97415				0.26797	0.0107377	0.00707936	Significant Decrease	Significant Decrease
A-T1641	307.5	310.3	480.161	246.104	Tier 1	Prolyl-Methionine	AN01904001	HMDB0029023		5233577				0.51835	0.00562179	0.00466647	Significant Decrease	Significant Decrease
A-T1712	313.2	315.85	470.172	236.116	Tier 1	Alanyl-Phenylalanine	AN01782000	HMDB0028694		96814				0.65446	0.0325818	0.0152233	Significant Decrease	Significant Decrease
A-1390	313.382	315.341	448.19	214.131	Tier 1	Prolyl-Valine	AN01489000	HMDB0029030		142984				0.66604	0.0154034	0.00904486	Significant Decrease	Significant Decrease
A-1491	326.759	328.627	364.624	261.132	Tier 1	Lysyl-Aspartic acid	AN02121003	HMDB0028947		6426943				2.7155	0.00044993	0.00110432	Significant Increase	Significant Increase
A-T1798	327.3	329.75	657.204	190.095	Tier 1	LL-2,6-Diaminoheptanedioic Acid	BM01168000	HMDB0001370	C00666	439283				0.53039	0.00287797	0.00310405	Significant Decrease	Significant Decrease
A-T1826	329.2	331.99	371.632	275.148	Tier 1	Lysyl-Glutamic acid	AN02339002	HMDB0028950		7010501				4.45	0.0274989	0.0135178	Significant Increase	Significant Increase
A-T1873	333.6	337.14	365.153	131.095	Tier 1	Leucine	AN00410000	HMDB0000687	C00123	857				0.52287	0.00697441	0.00537298	Significant Decrease	Significant Decrease
A-T1895	333.8	337.36	464.22	230.163	Tier 1	Valyl-Isoleucine	AN01714002	HMDB0029130		7010531				0.60462	0.0194211	0.0106033	Significant Decrease	Significant Decrease
A-T1926	340.9	345.41	365.153	131.095	Tier 1	Norleucine	AN00410003	HMDB0001645	C01933	21236				0.55825	0.00602589	0.00487837	Significant Decrease	Significant Decrease
A-T1914	342.3	346.99	414.154	360.191	Tier 1	Tryptophyl-Arginine	AN03526001	HMDB0029077		21689254				1.4891	0.0425367	0.0182026	Significant Increase	Significant Increase
A-T1948	344.2	349.14	315.108	162.1	Tier 1	5-Hydroxylysine	AN00774001	HMDB0000450	C16741	3032849				14.158	0.000119642	0.000583746	Significant Increase	Significant Increase
A-T2006	353.2	357.42	714.262	247.153	Tier 1	Threoninyl-Lysine	AN01927001	HMDB0029066		10332210				1.3477	0.000150397	0.000665032	Significant Increase	Significant Increase
A-1731	363.958	366.644	496.19	262.131	Tier 1	Prolyl-Phenylalanine	AN02141001	HMDB0011179		6351946				0.44079	0.00552751	0.00461341	Significant Decrease	Significant Decrease
A-T2090	364.2	366.99	496.19	262.135	Tier 1	Methionyl-Isoleucine	AN02142002	HMDB0028976		18218228				0.33288	0.00469139	0.0041764	Significant Decrease	Significant Decrease
A-T2230	383.6	386.89	432.111	198.053	Tier 1	Syringic acid	BM01266000	HMDB0002085	C10833	10742				0.34163	0.00208816	0.0025744	Significant Decrease	Significant Decrease
A-T2253	386.8	390.1	599.199	132.09	Tier 1	Ornithine	AN00423000	HMDB0000214	C00077	6262				0.63485	0.0198374	0.0107512	Significant Decrease	Significant Decrease
A-T2307	394.6	397.92	402.1	168.042	Tier 1	Vanillic acid	BM00856008	HMDB0000484	C06672	8468				0.59717	0.0119556	0.00759378	Significant Decrease	Significant Decrease
A-T2296	397	400.33	710.267	243.158	Tier 1	Lysyl-Proline	AN01861000	HMDB0028959		171204				0.64187	0.00281557	0.00306443	Significant Decrease	Significant Decrease
A-T2326	397.6	400.93	372.09	138.032	Tier 1	4-Hydroxybenzoic acid	AN00477004	HMDB0000500	C00156	135				0.61999	0.00375558	0.00363125	Significant Decrease	Significant Decrease
A-1946	401.982	405.324	307.112	146.107	Tier 1	Lysine	AN00578000	HMDB0000182	C00047	5962				1.9676	0.00161286	0.00221988	Significant Increase	Significant Increase
A-T2361	402.3	405.64	905.266	220.088	Tier 1	Cysteinyl-Valine	AN01586001	HMDB0028788		20032849				0.59927	0.0138182	0.00840636	Significant Decrease	Significant Decrease
A-1961	404.62	407.971	367.607	267.097	Tier 1	Deoxyguanosine	AN02208001	HMDB0000085	C00330	187790				0.14647	2.91011e-05	0.000298466	Significant Decrease	Significant Decrease
A-T2466	415.5	418.89	712.283	245.174	Tier 1	Lysyl-Valine	AN01892000	HMDB0028964		6992341				2.2237	0.0224322	0.0116972	Significant Increase	Significant Increase
A-T2493	423.3	426.71	622.179	155.07	Tier 1	Histidine	AN00684000	HMDB0000177		773				2.234	2.19982e-06	0.000105073	Significant Increase	Significant Increase
A-2201	444.352	447.765	355.147	121.088	Tier 1	Phenethylamine	AN00307000	HMDB0012275	C05332	1001				1.9201	0.0224406	0.0116979	Significant Increase	Significant Increase
A-T2657	449.2	452.61	541.193	74.0844	Tier 1	1,3-Diaminopropane	AN00074000	HMDB0000002	C00986	428				1.9468	0.0350056	0.0159762	Significant Increase	Significant Increase
A-2293	462.308	465.93	555.209	88.0996	Tier 1	Putrescine	AN00122000	HMDB0001414	C00134	1045				2.4505	0.0182055	0.0101801	Significant Increase	Significant Increase
A-2301	463.656	467.306	356.095	122.037	Tier 1	4-Hydroxybenzaldehyde/3-Hydroxybenzaldehyde	BM00311001	HMDB0011718	C00633	126				0.6188	0.000321108	0.000914205	Significant Decrease	Significant Decrease
A-T2811	479.7	483.68	635.141	168.028	Tier 1	Uric acid	AN00855000	HMDB0000289	C00366	1175				1.492	0.0100464	0.00675862	Significant Increase	Significant Increase
A-T2824	481.3	485.51	569.224	102.116	Tier 1	Cadaverine	AN00183001	HMDB0002322	C01672	273				4.857	0.00381063	0.0036675	Significant Increase	Significant Increase
A-T2828	482.4	486.8	701.212	234.104	Tier 1	Leucyl-cysteine	AN01761003	HMDB0028926		18218221				0.54619	0.0273774	0.0134772	Significant Decrease	Significant Decrease
A-T2900	496.3	500.74	578.188	111.08	Tier 1	Histamine	AN00235000	HMDB0000870	C00388	774				2.2444	0.000265067	0.000846854	Significant Increase	Significant Increase
A-T3170	589.8	594.07	725.191	258.079	Tier 1	Histidinyl-Cysteine	AN02070001	HMDB0028882		15294281				0.70928	0.0334846	0.0154872	Significant Decrease	Significant Decrease
C-T352	77.5	81.03	302.148	140.059	Tier 1	4-imidazolylpropanoic acid	AN00505003		C20522	70630				0.39431	0.0198549	0.0107559	Significant Decrease	Significant Decrease
C-T410	94.7	94.76	291.17	129.079	Tier 1	Pipecollinic Acid	AN00385000	HMDB0000070	C00408	849				0.4607	0.00118285	0.00184636	Significant Decrease	Significant Decrease
C-T449	96.5	96.05	378.213	216.122	Tier 1	N-Acetyl-arginine	TA01518000							0.1091	0.000530722	0.0011874	Significant Decrease	Significant Decrease
C-T460	98.8	97.7	279.171	117.079	Tier 1	N-Methyl-a-Aminoisobutyric Acid/L-Norvaline	AN00277000	HMDB0002141		6951124				0.80341	0.00452939	0.00407977	Significant Decrease	Significant Decrease
C-T518	108.6	107.58	265.155	103.063	Tier 1	A-Aminobutyric Acid	AN00189000	HMDB0245013	C02356	6657				0.35829	0.00101885	0.00171426	Significant Decrease	Significant Decrease
C-246	113.358	115.797	323.16	161.069	Tier 1	N-Acetyl-Homoserine	TA00754005							0.68614	0.0157218	0.00916747	Significant Decrease	Significant Decrease
C-T690	115.5	114.86	298.13	136.037	Tier 1	Threonic Acid	AN00457000	HMDB0000943	C01620	5460407				0.34806	0.00428542	0.00393421	Significant Decrease	Significant Decrease
C-T650	121.4	121.08	293.186	131.095	Tier 1	6-Aminohexanoic acid	BM00410006	HMDB0001901	C02378	564				0.32123	0.000420594	0.00106613	Significant Decrease	Significant Decrease
C-T2977	122.7	122.46	321.217	160.134	Tier 1	delta-Valerobetaine	BM00726004							0.466	0.00057773	0.00123983	Significant Decrease	Significant Decrease
C-T762	125.7	125.62	336.155	174.064	Tier 1	N-Acetyl-asparagine	TA00938003							0.55284	0.00974108	0.0066225	Significant Decrease	Significant Decrease
C-T807	133.4	133.75	379.198	217.106	Tier 1	N-Acetyl-Citrulline	TA01530000							0.54375	0.00011904	0.000583598	Significant Decrease	Significant Decrease
C-T872	134.9	135.33	307.201	145.11	Tier 1	N-methyl-Leucine	TM00563001							0.37295	3.94e-05	0.000332094	Significant Decrease	Significant Decrease
C-T923	145.6	146.62	350.207	188.116	Tier 1	Alanyl-Norvaline	AN01133008			96822				1.451	0.0375293	0.016739	Significant Increase	Significant Increase
C-T941	146.8	147.89	309.144	147.053	Tier 1	N-Acetyl-DL-serine	AN00583008	HMDB0002931		352294				0.32072	0.000191373	0.00073104	Significant Decrease	Significant Decrease
C-T1046	160.2	161.67	279.134	117.043	Tier 1	N-Acetyl-Glycine	AN00273000	HMDB0000532		10972				0.13849	0.000417156	0.00106613	Significant Decrease	Significant Decrease
C-T1005	161.3	162.73	296.114	134.022	Tier 1	Malic Acid	AN00435000	HMDB0000744	C00711	525				0.47259	0.0138919	0.00842974	Significant Decrease	Significant Decrease
C-T1068	161.9	163.31	310.128	148.037	Tier 1	2-Hydroxyglutaric Acid	AN00594002	HMDB0059655	C02630	43				0.40928	0.00513411	0.00439928	Significant Decrease	Significant Decrease
C-T1057	164.3	165.64	325.122	163.03	Tier 1	N-acetyl-Cysteine	AN00781000	HMDB0001890	C06809	12035				1.7715	0.00252496	0.00287739	Significant Increase	Significant Increase
C-T1088	169.9	171.07	232.153	232.154	Tier 1	Butyrylcarnitine	AN05995001							0.46433	0.0211996	0.0112474	Significant Decrease	Significant Decrease
C-T1248	178.1	179.41	277.118	115.027	Tier 1	Maleamic acid	AN00257000	HMDB0254310	C01596	5280451				0.7269	0.00548795	0.00459876	Significant Decrease	Significant Decrease
C-T1241	178.4	179.73	252.123	90.0317	Tier 1	3-Hydroxypropanoic acid	AN00130007	HMDB0000700	C01013	68152				0.27212	9.74298e-05	0.000533545	Significant Decrease	Significant Decrease
C-T1194	180.1	181.51	477.211	154.038	Tier 1	Imidazole pyruvic acid	AN00671001		C03277	794				4.6684	0.00741327	0.00559308	Significant Increase	Significant Increase
C-T1273	180.1	181.51	511.291	188.116	Tier 1	N6-Acetyl-Lysine/N2-Acetyl-Lysine	AN01133000	HMDB0000206	C02727	92832				0.25917	7.10221e-06	0.000141347	Significant Decrease	Significant Decrease
C-T1270	182.9	184.46	520.256	197.08	Tier 1	N-Acetyl-Histidine	TA01258000							0.31127	0.00166521	0.00226144	Significant Decrease	Significant Decrease
C-T1561	213.9	215.5	266.139	104.047	Tier 1	3-Hydroxybutyric Acid	AN00197001	HMDB0000011		441				0.34732	3.29262e-05	0.000308294	Significant Decrease	Significant Decrease
C-1046	216.436	217.993	264.123	102.031	Tier 1	Succinic Semialdehyde	AN00177003	HMDB0001259	C00232	1112				2.381	0.000420257	0.00106613	Significant Increase	Significant Increase
C-1091	220.462	222.056	294.133	132.042	Tier 1	Glutaric acid	AN00418002	HMDB0000661	C00489	743				0.64196	0.00169172	0.0022826	Significant Decrease	Significant Decrease
C-T1679	224.5	226.18	319.165	157.074	Tier 1	N-Acetyl-Proline	TA00708002							0.40618	0.00117583	0.00183883	Significant Decrease	Significant Decrease
C-T1680	225.6	227.3	278.102	116.011	Tier 1	Fumaric Acid/Maleic acid	AN00265000	HMDB0000134	C00122	444972				2.3219	0.00084914	0.00153446	Significant Increase	Significant Increase
C-T1686	226.8	228.53	385.176	223.084	Tier 1	N-Acetyl-Tyrosine	TA01623001							0.1851	0.000510394	0.00116724	Significant Decrease	Significant Decrease
C-T1809	240.3	242.32	344.149	182.058	Tier 1	3-(4-Hydroxyphenyl)lactic acid	AN01052008	HMDB0000755	C03672	9378				0.33492	0.00583706	0.00476886	Significant Decrease	Significant Decrease
C-T1849	247.1	249.26	406.179	244.088	Tier 1	Biotin	AN01872000	HMDB0000030	C00120	171548				0.74591	0.0454863	0.0190965	Significant Decrease	Significant Decrease
C-T1922	254.7	256.84	440.254	117.079	Tier 1	Norvaline	AN00277001	HMDB0013716	C01799	439575				0.65039	0.000518579	0.00117791	Significant Decrease	Significant Decrease
C-T1925	258.1	260.18	353.152	191.058	Tier 1	5-Hydroxyindoleacetic acid	AN01180000	HMDB0000763	C05635	1826				0.22773	3.10425e-06	0.000109924	Significant Decrease	Significant Decrease
C-1402	260.051	262.104	321.181	159.089	Tier 1	N-Isovaleroylglycine	AN00725003	HMDB0000678		546304				0.40519	0.00401705	0.00378235	Significant Decrease	Significant Decrease
C-T1929	260.3	262.35	321.18	159.089	Tier 1	N-Acetyl-Valine	TA00725007							0.32865	0.000594209	0.00125245	Significant Decrease	Significant Decrease
C-T2085	281.5	283.98	355.165	193.074	Tier 1	Phenylacetylglycine	AN01210009	HMDB0000821	C05598	68144				2.0213	0.0311462	0.0147629	Significant Increase	Significant Increase
C-T2154	296.3	299.01	314.136	152.047	Tier 1	3-Hydroxyphenylacetic Acid	AN00647003	HMDB0000440	C05593	12122				1.3214	0.00981953	0.00666167	Significant Increase	Significant Increase
C-T2157	299.5	302.12	335.196	173.105	Tier 1	N-Acetyl-Leucine	TA00928000							0.28145	0.000822047	0.00151184	Significant Decrease	Significant Decrease
C-1626	299.753	302.366	300.123	138.031	Tier 1	3-Hydroxybenzoic acid	AN00477007	HMDB0002466	C00587	7420				0.34429	5.77438e-05	0.000401604	Significant Decrease	Significant Decrease
C-1666	308.037	310.423	355.165	193.074	Tier 1	N-Formyl-DL-phenylalanine	AN01210008			100122				0.67962	0.00289298	0.00311621	Significant Decrease	Significant Decrease
C-T2208	309.6	311.94	369.181	207.089	Tier 1	N-Acetyl-Phenylalanine	TA01392000							0.15558	5.84377e-07	6.51291e-05	Significant Decrease	Significant Decrease
C-1777	332.961	335.926	294.17	132.078	Tier 1	2-Hydroxycaproic acid/Hydroxyisocaproic acid/2-Ethyl-2-Hydroxybutyric acid	AN00422007	HMDB0001624		99824				0.35459	0.00326239	0.00334597	Significant Decrease	Significant Decrease
C-T2278	333.6	336.7	605.279	121.02	Tier 1	L-Cysteine	AN00304000	HMDB0000574	C00097	594				1.3215	0.0353186	0.0160621	Significant Increase	Significant Increase
C-1798	336.964	339.89	328.154	166.063	Tier 1	Phenyllactic acid	AN00823016	HMDB0000563;HMDB0000748	C05607	3848				0.2725	0.000270798	0.000846854	Significant Decrease	Significant Decrease
C-1980	372.585	375.928	485.228	162.052	Tier 1	3-Hydroxymethylglutaric acid	AN00769001	HMDB0000355	C03761	1662				0.29491	0.000173133	0.000698775	Significant Decrease	Significant Decrease
C-T2563	395.5	398.91	284.128	122.037	Tier 1	Benzoic Acid	AN00311004	HMDB0001870	C00180	243				1.6608	0.00230955	0.0027267	Significant Increase	Significant Increase
C-T2544	399.1	402.52	665.333	181.074	Tier 1	L-Tyrosine	AN01037004	HMDB0000158	C00082	6057				0.70111	0.046519	0.0194107	Significant Decrease	Significant Decrease
C-T2620	410.7	413.97	326.139	164.047	Tier 1	Phenylpyruvic Acid	AN00793004	HMDB0000205	C00166	997				0.59666	0.0260815	0.0130155	Significant Decrease	Significant Decrease
C-2201	414.694	417.904	300.123	138.031	Tier 1	Salicylic acid	AN00477006	HMDB0001895	C00805	338				0.3451	0.00172054	0.00230659	Significant Decrease	Significant Decrease
C-T2679	435.3	438.46	688.349	204.09	Tier 1	L-Tryptophan	AN01348000	HMDB0000929	C00078	6305				0.55374	0.0273447	0.013465	Significant Decrease	Significant Decrease
C-T2755	456.2	459.78	290.175	128.084	Tier 1	Cyclohexane-1-carboxylic acid	BM00375008	HMDB0031342	C09822	7413				0.15051	0.00769308	0.00570585	Significant Decrease	Significant Decrease
C-T2800	482.3	486.78	220.097	174.016	Tier 1	trans-Aconitic acid	BM00934003	HMDB0000958	C02341	444212				1.4293	0.0367773	0.0164745	Significant Increase	Significant Increase
C-T2823	494.9	499.44	649.338	165.079	Tier 1	D-phenylalanine	AN00814000	HMDB0000159	C00079	6140				0.76839	0.0313864	0.0148474	Significant Decrease	Significant Decrease
C-2757	542.939	546.902	539.311	216.136	Tier 1	Undecanedioic acid	AN01521000	HMDB0000888		15816				1.2464	0.0140249	0.00847071	Significant Increase	Significant Increase
C-2774	547.686	551.587	551.31	228.135	Tier 1	Traumatic acid	AN01687000	HMDB0000933	C16308	5283028				0.58231	0.0127448	0.00794411	Significant Decrease	Significant Decrease
C-T2918	592	596.41	334.237	172.146	Tier 1	Decanoic acid	AN00920000	HMDB0000511	C01571	2969				1.3201	0.00364284	0.00356972	Significant Increase	Significant Increase
C-T2930	620.9	625.94	348.253	186.162	Tier 1	Undecanoic acid	AN01109004	HMDB0000947	C17715	8180				1.3094	0.0216049	0.0113902	Significant Increase	Significant Increase
C-T2956	676	681.98	440.316	278.225	Tier 1	alpha-Linolenic acid	AN02387003	HMDB0001388	C06427	5280934				1.9667	0.0257663	0.0129199	Significant Increase	Significant Increase
C-T2966	707.9	714.34	442.332	280.24	Tier 1	Linoleic Acid	AN02413000	HMDB0000673	C01595	5280450				2.1161	0.0463474	0.019351	Significant Increase	Significant Increase
C-T2970	748.6	755.41	440.313	278.225	Tier 1	gamma-Linolenic acid	AN02387000	HMDB0003073	C06426	5280933				1.5433	0.00525655	0.00446301	Significant Increase	Significant Increase
C-T2972	756	762.88	444.346	282.256	Tier 1	Oleic Acid/Vaccenic Acid	AN02437000	HMDB0000207;HMDB0002066	C00712	445639				1.7545	0.040431	0.0175652	Significant Increase	Significant Increase
H-T158	161.6	163.06	365.116	131.058	Tier 1	cis-4-Hydroxy-D-proline	AN00406012	HMDB0060460	C03440	440014				0.60785	0.0383426	0.016971	Significant Decrease	Significant Decrease
H-T216	167.3	168.58	475.164	241.106	Tier 1	5-Methyl-2'-deoxycytidine	AN01835000	HMDB0002224	C03592	13279				1.7766	0.00805807	0.00587747	Significant Increase	Significant Increase
H-T239	185.1	186.8	295.111	61.0528	Tier 1	Ethanolamine	AN00037000	HMDB0000149	C00189	700				1.4625	0.00451005	0.00407743	Significant Increase	Significant Increase
H-410	201.516	203.558	326.106	92.0474	Tier 1	Glycerol	AN00136000	HMDB0000131	C00116	753				1.4416	0.000231731	0.000804501	Significant Increase	Significant Increase
H-547	232.524	234.681	412.106	178.047	Tier 1	D-Glucono-1,5-lactone	AN00993016	HMDB0000150	C00198	7027				2.4077	0.0183193	0.0102289	Significant Increase	Significant Increase
H-T1485	411.7	415.19	398.106	164.047	Tier 1	4-Coumaric acid	AN00793000	HMDB0002035	C00811	637542				0.54633	0.0116034	0.00745796	Significant Decrease	Significant Decrease
H-T1662	466.7	470.54	739.2	272.09	Tier 1	Arbutin	AN02286000	HMDB0029943	C06186	440936				0.46994	0.00768144	0.00570227	Significant Decrease	Significant Decrease
H-T1770	516.2	520.39	620.191	153.079	Tier 1	p-Octopamine	AN00662000	HMDB0004825	C04227	440266				2.2595	0.041234	0.0178018	Significant Increase	Significant Increase
K-11	84.152	87.646	428.148	180.063	Tier 1	D-Glucose	AN01024001	HMDB0000122	C00031	5793				2.4726	0.00112514	0.00179895	Significant Increase	Significant Increase
K-99	137.308	138.494	495.109	247.024	Tier 1	Pyridoxal 5-phosphate	AN01918000	HMDB0001491	C00018	1051				0.54753	0.00402527	0.00378474	Significant Decrease	Significant Decrease
K-895	452.573	455.958	284.096	72.0211	Tier 1	Methylglyoxal	AN00060000	HMDB0001167	C00546	880				0.58739	0.0188904	0.0104141	Significant Decrease	Significant Decrease
A-T16	77.7	81.15	433.082	199.025	Tier 2	O-Phospho-L-homoserine	AN01276000	HMDB0003484	C01102	151187				0.49807	0.00281321	0.00306443	Significant Decrease	Significant Decrease
A-T21	77.9	81.36	419.067	185.009	Tier 2	O-Phospho-L-serine	AN01087000	HMDB0000272	C01005	68841				1.7681	0.00826438	0.0059758	Significant Increase	Significant Increase
A-30	84.087	87.659	571.152	337.094	Tier 2	S-(Hydroxymethyl)glutathione	BM03206000	HMDB0004662	C14180	447123				1.2071	0.0119135	0.00757564	Significant Increase	Significant Increase
A-T95	87.9	89.93	429.132	195.074	Tier 2	2-Amino-2-deoxy-D-gluconic acid	AN01231000		C03752	73563				1.8631	0.00161515	0.00222016	Significant Increase	Significant Increase
A-45	88.55	92.002	495.154	261.096	Tier 2	gamma-Glutamyl-Asparagine	AN02118005	HMDB0029144		131801686				1.4232	0.000847227	0.00153446	Significant Increase	Significant Increase
A-T7	89.7	91.26	537.212	303.154	Tier 2	gamma-Glutamyl-Arginine	AN02758002	HMDB0029143		20719180				2.6601	0.0359441	0.0162441	Significant Increase	Significant Increase
A-50	89.784	93.202	537.212	303.154	Tier 2	Arginyl-Glutamic acid	AN02758000	HMDB0028708		6995003				1.9735	0.0385799	0.0170485	Significant Increase	Significant Increase
A-T212	94.7	94.95	569.118	335.063	Tier 2	Dihydroneopterin phosphate	AN03171000	HMDB0006824	C05925	24771767				0.56949	0.0114865	0.0074027	Significant Decrease	Significant Decrease
A-T36	97.1	96.72	524.18	290.123	Tier 2	N-(L-Arginino)succinic acid	AN02555000	HMDB0000052	C03406	16950				0.66303	0.000688809	0.00135953	Significant Decrease	Significant Decrease
A-T204	97.6	97.09	466.174	232.117	Tier 2	N-Acetyl-N(omega)-Hydroxyarginine	PR01733000							0.62217	0.00219497	0.00264752	Significant Decrease	Significant Decrease
A-92	101.534	104.637	433.081	199.023	Tier 2	L-Threonine O-3-phosphate	AN01276001	HMDB0011185	C12147	3246323				0.58401	0.000556293	0.00121419	Significant Decrease	Significant Decrease
A-T35	101.6	100.62	447.062	213.004	Tier 2	4-Phospho-L-aspartic acid	AN01468000	HMDB0012250	C03082	152441				2.3851	0.00297848	0.00317168	Significant Increase	Significant Increase
A-T151	107.3	106.64	538.196	304.138	Tier 2	Nopaline	AN02772000		C01682	108012				0.63344	0.000841172	0.00153018	Significant Decrease	Significant Decrease
A-111	107.388	110.334	480.191	246.132	Tier 2	D-Octopine	AN01908000		C04137	440237				0.64384	0.00486028	0.00426241	Significant Decrease	Significant Decrease
A-T115	109.3	108.75	518.134	284.077	Tier 2	N2-Acetyl-5-Phosphooxy-L-lysine	PR02454001							0.58234	0.00791313	0.00579196	Significant Decrease	Significant Decrease
A-122	109.894	112.773	396.122	162.064	Tier 2	Seryl-Glycine	AN00770001	HMDB0029039		7009643				2.3272	2.23162e-07	5.32961e-05	Significant Increase	Significant Increase
A-T486	116.3	116.14	494.159	260.101	Tier 2	L-alpha-glutamyl-L-hydroxyproline	AN02107001	HMDB0011161		25227055				1.2341	0.00298242	0.00317168	Significant Increase	Significant Increase
A-154	118.656	121.299	465.18	231.122	Tier 2	Valyl-Asparagine	AN01720001	HMDB0029122		7020200				2.2502	0.00247326	0.00283976	Significant Increase	Significant Increase
A-T354	119.3	119.3	389.096	155.035	Tier 2	N-Methylethanolamine phosphate	AN00681000	HMDB0060173	C01210	439436				2.4633	0.00486099	0.00426241	Significant Increase	Significant Increase
A-166	121.019	123.599	465.216	231.158	Tier 2	Gamma-Aminobutyryl-lysine	AN01723000	HMDB0001959		20849140				0.6381	0.000557067	0.00121419	Significant Decrease	Significant Decrease
A-T51	121.5	121.62	461.077	227.019	Tier 2	L-Glutamyl 5-phosphate	AN01667000	HMDB0001228	C03287	193475				0.62138	0.00627423	0.00501577	Significant Decrease	Significant Decrease
A-T410	127.5	127.96	392.127	158.069	Tier 2	4-Methylene-L-glutamine	BM00716001		C01109	439401				0.3608	6.91322e-06	0.000139244	Significant Decrease	Significant Decrease
A-206	130.59	132.913	514.131	280.072	Tier 2	Isomer 1 of Methionyl-Aspartate sulfoxide	AN02402000							0.7074	0.00102518	0.00172073	Significant Decrease	Significant Decrease
A-207	130.838	133.154	411.122	177.064	Tier 2	Isomer 1 of 4-Hydroxy-4-methylglutamic acid	BM00979000		C06034	440894				1.9138	0.0177441	0.0100013	Significant Increase	Significant Increase
A-237	138.634	140.741	436.153	202.095	Tier 2	Isomer 1 of Seryl-Proline	AN01320003	HMDB0029047		4369021				0.64529	0.000293835	0.00087594	Significant Decrease	Significant Decrease
A-245	140.473	142.53	422.137	188.079	Tier 2	Isomer 1 of L-glycyl-L-hydroxyproline	AN01130001	HMDB0011173		11862107				1.2655	0.0263048	0.0130904	Significant Increase	Significant Increase
A-T653	141.2	142.41	411.122	177.064	Tier 2	4-Hydroxy-4-methylglutamic acid	BM00979000		C06034	440894				2.6205	0.000680613	0.00134813	Significant Increase	Significant Increase
A-253	141.346	143.38	496.138	262.08	Tier 2	Isomer 1 of Aspartyl-Glutamic acid	AN02135001	HMDB0028752		4130574				0.28635	1.52107e-06	8.86278e-05	Significant Decrease	Significant Decrease
A-T243	142.5	143.78	509.17	275.112	Tier 2	Norophthalmic acid	AN02336000	HMDB0005766		5489007				1.6062	0.0448034	0.0188809	Significant Increase	Significant Increase
A-258	142.642	144.641	438.17	204.111	Tier 2	N2-Acetyl-L-Hydroxylysine	PR01349003							0.62135	3.8617e-07	6.45584e-05	Significant Decrease	Significant Decrease
A-T767	144.2	145.58	512.141	279.091	Tier 2	Thiamine acetic acid	AN02374000		C02892	439838				2.27	1.81621e-05	0.00023002	Significant Increase	Significant Increase
A-T363	145.7	147.16	583.116	349.056	Tier 2	1-(2-Carboxyphenylamino)-1-deoxy-D-ribulose 5-phosphate	AN03376001		C01302	446894				0.71834	0.0113019	0.00732041	Significant Decrease	Significant Decrease
A-284	148.57	150.552	513.18	279.122	Tier 2	Phe-Gly-Gly	AN02393000			152644				1.6044	0.00508654	0.00436748	Significant Increase	Significant Increase
A-288	149.239	151.238	550.128	316.07	Tier 2	Cysteinyldopa	AN02925000		C17935	14178745				0.56992	0.00109165	0.00177039	Significant Decrease	Significant Decrease
A-293	149.569	151.576	493.175	259.116	Tier 2	Hydroxyprolyl-Glutamine	AN02089001	HMDB0028861		61157217				1.2925	0.00201762	0.00252847	Significant Increase	Significant Increase
A-296	150.192	152.215	426.115	192.057	Tier 2	Alanyl-Cysteine	AN01197000	HMDB0028684		10058401				0.69246	0.000186236	0.000723128	Significant Decrease	Significant Decrease
A-T722	151.1	153.03	498.136	264.078	Tier 2	N2'-Acetyl-L-Cystathionine	PR02173000							0.59845	0.00012622	0.000602606	Significant Decrease	Significant Decrease
A-317	152.83	154.92	498.137	264.078	Tier 2	Isomer 1 of N2-Acetyl-L-Cystathionine	AN02172003	HMDB0002381		152314				0.62734	3.02902e-05	0.000299633	Significant Decrease	Significant Decrease
A-323	153.534	155.606	476.056	241.998	Tier 2	2-Hydroxy-3-keto-5-methylthiopentenyl-1-phosphate	AN01843000		C15651	5462148				1.2433	0.043216	0.018408	Significant Increase	Significant Increase
A-T246	161.1	162.94	508.185	274.128	Tier 2	N2-Succinyl-L-arginine	AN02322002		C03296	439968				0.77078	0.0159151	0.00924469	Significant Decrease	Significant Decrease
A-T309	161.3	163.13	468.144	234.085	Tier 2	L-beta-aspartyl-L-threonine	AN01757003	HMDB0011169		53480674				1.6084	0.0195959	0.010657	Significant Increase	Significant Increase
A-391	161.842	163.692	408.159	174.1	Tier 2	Isomer 1 of N5-Acetyl-L-Ornithine	PR00943004			193343				0.60337	0.0131884	0.00813344	Significant Decrease	Significant Decrease
A-398	162.962	164.783	494.195	260.137	Tier 2	gamma-Glutamyl-Isoleucine	AN02110001	HMDB0011170		22885096				0.41047	0.00106485	0.00174737	Significant Decrease	Significant Decrease
A-421	165.547	167.3	474.079	240.02	Tier 2	Isomer 1 of Cystine	AN01818000	HMDB0000192	C00491	67678				0.56437	0.0314527	0.0148595	Significant Decrease	Significant Decrease
A-426	166.148	167.885	422.138	188.079	Tier 2	Isomer 3 of L-glycyl-L-hydroxyproline	AN01130001	HMDB0011173		11862107				0.71495	0.0053888	0.00453386	Significant Decrease	Significant Decrease
A-440	168.732	170.4	440.13	206.072	Tier 2	Methionyl-Glycine	AN01376001	HMDB0028973		259185				0.41596	0.00353728	0.00350692	Significant Decrease	Significant Decrease
A-T624	171.1	172.63	583.117	349.056	Tier 2	N-(5-Phospho-D-ribosyl)anthranilic acid	AN03376000		C04302	440289				0.69953	0.0495433	0.02033	Significant Decrease	Significant Decrease
A-T720	173.4	174.91	458.136	224.08	Tier 2	3-Hydroxy-L-kynurenine	AN01634002	HMDB0011631	C03227	11811				0.52342	0.000229167	0.000799816	Significant Decrease	Significant Decrease
A-T1163	174.1	175.64	528.146	294.085	Tier 2	N-Acetyl-5-Hydroxy-N-formylkynurenine	PR02604000							0.62575	0.00130388	0.00196199	Significant Decrease	Significant Decrease
A-T915	174.8	176.38	515.17	281.112	Tier 2	N6-Methyladenosine/N-Acetyl-6-(1'-Hydroxy-2'-oxopropyl)-tetrahydropterin	AN02416001	HMDB0004044		102175				0.34307	0.0163537	0.00943063	Significant Decrease	Significant Decrease
A-T925	177.3	179.01	379.132	145.074	Tier 2	L-Allysine	AN00561000	HMDB0059595	C04076	160603				0.4804	2.79532e-06	0.000109924	Significant Decrease	Significant Decrease
A-488	179.152	180.853	463.164	229.106	Tier 2	Isomer 1 of Prolyl-Asparagine/Asparaginyl-Proline	AN01698001	HMDB0029012		18464218				0.64266	0.038951	0.0171179	Significant Decrease	Significant Decrease
A-505	180.527	182.258	512.151	278.093	Tier 2	Glutamyl-Methionine	AN02376000	HMDB0028825		6426949				0.38358	4.76153e-06	0.000117061	Significant Decrease	Significant Decrease
A-T620	181	182.89	493.211	259.153	Tier 2	N6-Acetyl-(beta-Alanyl)-L-lysine	PR02093000							2.8682	0.00165251	0.00224967	Significant Increase	Significant Increase
A-526	182.309	184.078	495.19	261.132	Tier 2	Isomer 1 of Lysyl-Aspartic acid	AN02121003	HMDB0028947		6426943				1.2413	0.0494228	0.0202905	Significant Increase	Significant Increase
A-T607	183.1	185.1	348.101	114.043	Tier 2	3-Cyano-L-alanine	BM00253000	HMDB0060245	C02512	439742				3.0029	0.00203094	0.00253754	Significant Increase	Significant Increase
A-T452	184	186.05	477.18	243.122	Tier 2	Prolyl-Gamma-glutamic acid	AN01860002	HMDB0029031		131750782				1.5957	0.0119162	0.00757564	Significant Increase	Significant Increase
A-547	184.957	186.783	477.18	243.122	Tier 2	Isomer 1 of Prolyl-Glutamine	AN01860001	HMDB0029015		23170895				1.4729	0.0221973	0.0115973	Significant Increase	Significant Increase
A-T1064	187.3	189.51	749.239	515.177	Tier 2	N-Acetyl-10-Formyltetrahydrofolic acid	PR04710001							2.4119	0.00420383	0.00389136	Significant Increase	Significant Increase
A-565	190.033	191.969	504.191	270.132	Tier 2	2-(3-Carboxy-3-(methylammonio)propyl)-L-histidine	AN02258000	HMDB0011654	C04692	440443				0.31566	0.0013236	0.00197566	Significant Decrease	Significant Decrease
A-586	192.623	194.574	379.132	145.074	Tier 2	Allysine	AN00561010	HMDB0001263	C01475	160603				0.47783	0.000498001	0.0011515	Significant Decrease	Significant Decrease
A-612	197.065	199.017	500.183	266.124	Tier 2	gamma-Glutamyltyramine	BM02198000		C20926	10214674				0.69675	0.0392983	0.0172098	Significant Decrease	Significant Decrease
A-615	197.453	199.404	478.2	244.142	Tier 2	Isomer 1 of Isoleucyl-Hydroxyproline	AN01876002	HMDB0028908		61158802				0.41162	1.00166e-05	0.000165369	Significant Decrease	Significant Decrease
A-T540	199.2	201.43	408.122	174.064	Tier 2	N-Formimino-L-glutamic acid	AN00938001	HMDB0000854	C00439	439233				6.6481	0.0473113	0.0196339	Significant Increase	Significant Increase
A-637	200.135	202.086	477.18	243.122	Tier 2	Isomer 2 of Prolyl-Glutamine	AN01860001	HMDB0029015		23170895				1.8388	0.0472344	0.0196183	Significant Increase	Significant Increase
A-648	201.405	203.356	437.149	203.091	Tier 2	Asparaginyl-Alanine	AN01334001	HMDB0028724		9942455				0.44729	7.81032e-06	0.000153611	Significant Decrease	Significant Decrease
A-651	201.743	203.694	363.148	129.09	Tier 2	Isomer 1 of 4-Guanidinobutanal	AN00386000		C02647	559				0.48783	0.000193761	0.000736186	Significant Decrease	Significant Decrease
A-658	202.706	204.657	463.164	229.106	Tier 2	Isomer 2 of Prolyl-Asparagine/Asparaginyl-Proline	AN01698001	HMDB0029012		18464218				1.6497	0.00016125	0.000689441	Significant Increase	Significant Increase
A-660	203.496	205.447	401.105	167.047	Tier 2	2,8-Dihydroxyadenine	AN00839000	HMDB0000401		92268				0.53199	0.0035791	0.00352581	Significant Decrease	Significant Decrease
A-T473	203.5	205.66	394.107	160.048	Tier 2	N-Formimino-L-aspartic acid	AN00734001		C03409	440000				3.7688	0.00337969	0.00340539	Significant Increase	Significant Increase
A-T881	204.1	206.26	362.117	128.059	Tier 2	gamma-Amino-gamma-cyanobutanoic acid	BM00373003		C05715	440769				3.9921	0.0300964	0.0144497	Significant Increase	Significant Increase
A-672	205.935	207.886	465.18	231.122	Tier 2	Asparaginyl-Valine	AN01720000	HMDB0028744		18218188				2.169	0.0363374	0.0163366	Significant Increase	Significant Increase
A-T482	209.2	211.28	387.05	152.992	Tier 2	Thiocysteine	AN00654000	HMDB0003585	C01962	165331				3.1785	0.0472456	0.0196183	Significant Increase	Significant Increase
A-738	216.11	218.061	393.111	159.053	Tier 2	4-Methylene-L-glutamic acid	BM00722001	HMDB0029433	C00651	439282				3.3885	0.000544665	0.00120602	Significant Increase	Significant Increase
A-776	223.092	225.165	351.137	117.079	Tier 2	Isomer 1 of 5-Aminopentanoic acid	AN00277004	HMDB0003355	C00431	138				4.2344	0.000278147	0.000852313	Significant Increase	Significant Increase
A-T1068	224.1	226.19	392.127	158.069	Tier 2	5-Hydroxyectoine	AN00716000		C16432	12011795				1.8864	0.00743141	0.0055996	Significant Increase	Significant Increase
A-T909	224.1	226.19	419.091	185.032	Tier 2	2-Amino-3-carboxymuconate semialdehyde	AN01089000	HMDB0001330	C04409	5280673				1.4983	0.0111946	0.00729089	Significant Increase	Significant Increase
A-787	224.755	226.864	436.189	202.131	Tier 2	Isomer 1 of Isoleucyl-Alanine	AN01324002	HMDB0028900		5246009				0.49126	0.000444847	0.00109849	Significant Decrease	Significant Decrease
A-T977	227.1	229.26	763.148	529.086	Tier 2	dTDP-3-amino-2,3,6-trideoxy-4-keto-D-glucose	BM04768000		C12318	15519420				0.65477	0.00781399	0.00575365	Significant Decrease	Significant Decrease
A-807	229.853	232.07	460.117	226.059	Tier 2	3-Nitrotyrosine	AN01655000	HMDB0001904		65124				0.26292	0.000170272	0.000698775	Significant Decrease	Significant Decrease
A-814	231.375	233.625	348.101	114.043	Tier 2	Isomer 1 of 3-Cyano-L-alanine	BM00253000	HMDB0060245	C02512	439742				1.2834	0.023688	0.0121624	Significant Increase	Significant Increase
A-T920	233.1	235.39	873.243	639.179	Tier 2	CMP-pseudaminic acid	AN05205000		C20083	56927850				1.7721	0.00275734	0.00302865	Significant Increase	Significant Increase
A-828	233.333	235.624	409.142	175.084	Tier 2	N-Carboxyethyl-g-aminobutyric acid	AN00957000	HMDB0002201		2572				3.653	0.00100845	0.00170463	Significant Increase	Significant Increase
A-T1443	235.1	237.43	378.184	144.126	Tier 2	N-Acetyl-Cadaverine	AN00553001	HMDB0002284		189087				7.2349	0.00182296	0.00239137	Significant Increase	Significant Increase
A-T590	235.5	237.84	471.089	237.031	Tier 2	S-Cysteinosuccinic acid	AN01786000	HMDB0029418		169591				1.494	0.00631005	0.00502567	Significant Increase	Significant Increase
A-852	236.767	239.131	378.184	144.126	Tier 2	1-(3-Aminopropyl)-4-aminobutanal	AN00553000	HMDB0012135		19913541				6.5673	0.00226541	0.00269361	Significant Increase	Significant Increase
A-856	237.264	239.638	407.126	173.068	Tier 2	(2S,5S)-trans-Carboxymethylproline	BM00926005		C17366	447989				5.4344	0.00570323	0.00470569	Significant Increase	Significant Increase
A-T930	239.8	242.23	633.138	399.08	Tier 2	4-(2-Amino-3-hydroxyphenyl)-2,4-dioxobutanoate O-glucuronide	PR03910000							0.6272	0.000898282	0.00160007	Significant Decrease	Significant Decrease
A-T1406	240.1	242.53	409.106	175.049	Tier 2	7-Cyano-7-carbaguanine	AN00954000		C15996	446357				1.8634	0.000155038	0.000672917	Significant Increase	Significant Increase
A-898	242.615	245.103	525.183	291.125	Tier 2	Seryl-Tryptophan	AN02566000	HMDB0029050		14409364				0.67989	0.0127686	0.00795013	Significant Decrease	Significant Decrease
A-T1229	244.4	246.93	379.132	145.074	Tier 2	(S)-5-Amino-3-oxohexanoic acid	AN00561008	HMDB0012131	C03656	440077				1.3943	0.0045192	0.00407743	Significant Increase	Significant Increase
A-921	244.794	247.328	450.169	216.111	Tier 2	Isomer 1 of Prolyl-Threonine	AN01516001	HMDB0029027		18218237				0.48627	0.00711612	0.00544359	Significant Decrease	Significant Decrease
A-T1190	246.1	248.66	335.106	101.048	Tier 2	1-Aminocyclopropane-1-carboxylic acid	AN00171002	HMDB0036458	C01234	535				0.41613	0.000967568	0.00165562	Significant Decrease	Significant Decrease
A-T1385	249.9	252.52	484.151	250.095	Tier 2	N2-Acetyl-L-Kynurenine	TA01969000							1.7725	0.000294991	0.00087594	Significant Increase	Significant Increase
A-T1773	250	252.62	764.153	297.045	Tier 2	L-Cysteinylglycine disulfide	AN02654000	HMDB0000709		22833544				2.7561	0.000344307	0.000948267	Significant Increase	Significant Increase
A-T1122	250.1	252.72	363.101	129.043	Tier 2	4-Oxoproline	AN00380006		C01877	107541				1.5102	9.18218e-05	0.000514961	Significant Increase	Significant Increase
A-T1152	250.2	252.82	442.142	208.085	Tier 2	Formyl-5-hydroxykynurenamine	AN01408002	HMDB0012948	C05647	440743				1.2231	0.000247076	0.000825818	Significant Increase	Significant Increase
A-T1436	250.2	252.82	462.169	228.111	Tier 2	Hydroxyprolyl-Proline	AN01684001	HMDB0028871		61156945				1.7173	0.00107545	0.00175407	Significant Increase	Significant Increase
A-T809	250.4	253.02	765.157	531.102	Tier 2	dTDP-2,6-dideoxy-D-kanosamine	BM04778001		C18030	46174036				1.7133	0.000188176	0.00072565	Significant Increase	Significant Increase
A-T798	254.7	257.25	751.143	517.086	Tier 2	dTDP-4-amino-2,4-dideoxy-beta-L-xylose	BM04720000		C21354	124037357				0.65479	0.0120571	0.00764663	Significant Decrease	Significant Decrease
A-T1523	254.8	257.35	359.103	125.048	Tier 2	Aminohydroquinone	BM00333001		C14604	3017497				0.46746	8.62414e-06	0.000155893	Significant Decrease	Significant Decrease
A-1023	259.7	262.167	345.138	111.079	Tier 2	Isomer 1 of Histamine	AN00235000	HMDB0000870	C00388	774				0.44581	0.000147462	0.000656226	Significant Decrease	Significant Decrease
A-1034	261.918	264.349	514.163	280.105	Tier 2	Isomer 1 of Phenylalanyl-Aspartic acid	AN02406001	HMDB0028991		6992643				0.76863	0.0233334	0.0120172	Significant Decrease	Significant Decrease
A-T1376	262.4	264.82	307.111	73.0528	Tier 2	Aminoacetone	AN00065000	HMDB0002134	C01888	215				2.7912	0.0313576	0.0148379	Significant Increase	Significant Increase
A-T1027	265.8	268.17	527.193	293.138	Tier 2	Glutaminyl-Phenylalanine	AN02592000	HMDB0028804		57288566				1.9425	0.0398668	0.0173996	Significant Increase	Significant Increase
A-T1391	271.1	273.38	321.127	87.0684	Tier 2	4-Aminobutyraldehyde	AN00115001	HMDB0001080	C00555	118				0.65939	0.0352838	0.0160593	Significant Decrease	Significant Decrease
A-1122	276.077	278.289	448.19	214.132	Tier 2	Valyl-Proline	AN01489001	HMDB0029135		9837272				0.51084	0.00686042	0.00531463	Significant Decrease	Significant Decrease
A-1126	276.178	278.388	428.164	194.105	Tier 2	6-Hydroxypseudooxynicotine	AN01221000	HMDB0240264	C01297	439476				0.45646	0.000247397	0.000825818	Significant Decrease	Significant Decrease
A-1132	276.451	278.659	394.179	160.121	Tier 2	Isomer 1 of N(6)-Methyllysine	AN00744000	HMDB0002038	C02728	164795				0.36689	0.00052081	0.00117818	Significant Decrease	Significant Decrease
A-T1452	278	280.53	456.156	222.1	Tier 2	N3-Acetyl-5'-Hydroxykynurenamine	PR01612003							0.19517	0.00666472	0.00519916	Significant Decrease	Significant Decrease
A-1153	279.623	281.811	339.137	105.079	Tier 2	2-Amino-2-methyl-1,3-propanediol	AN00204001	HMDB0244975	C11260	1531				0.69785	0.048643	0.0200442	Significant Decrease	Significant Decrease
A-1175	283.587	285.747	508.156	274.098	Tier 2	2,3-Dihydrothienamycin	BM02318000		C20820	92042763				0.424	7.37625e-05	0.000446787	Significant Decrease	Significant Decrease
A-T1703	285.2	288.59	358.086	248.056	Tier 2	Pyridoxamine phosphate	AN01932000	HMDB0001555	C00647	1053				0.73024	0.014332	0.00859077	Significant Decrease	Significant Decrease
A-1201	286.697	288.837	337.121	103.063	Tier 2	Isomer 1 of N-Ethylglycine	AN00189006	HMDB0041945	C11735	6992079				0.58085	0.000420904	0.00106613	Significant Decrease	Significant Decrease
A-1209	287.479	289.613	618.168	384.11	Tier 2	5-(3',4'-Dihydroxyphenyl)-gamma-valerolactone-4'-O-glucuronide	AN03768001	HMDB0059989		124202077				2.5406	0.00478602	0.00422667	Significant Increase	Significant Increase
A-1222	289.254	291.376	402.148	168.089	Tier 2	Pyridoxamine	AN00863000	HMDB0001431	C00534	1052				0.3476	2.97884e-05	0.000299503	Significant Decrease	Significant Decrease
A-1231	290.277	292.393	450.205	216.147	Tier 2	Isomer 1 of Valyl-Valine	AN01522000	HMDB0029140		107475				0.68353	0.00401795	0.00378235	Significant Decrease	Significant Decrease
A-1245	292.984	295.081	337.121	103.063	Tier 2	Isomer 2 of N-Ethylglycine	AN00189006	HMDB0041945	C11735	6992079				0.66144	0.00142893	0.00206779	Significant Decrease	Significant Decrease
A-T1987	293.4	296.59	400.084	166.027	Tier 2	4-Hydroxyphenylglyoxylic acid	BM00818005		C03590	355				0.72821	0.00914864	0.00636203	Significant Decrease	Significant Decrease
A-1257	294.22	296.308	400.085	166.026	Tier 2	4-Formylsalicylic acid	BM00818003		C14100	656876				0.74186	0.000898734	0.00160007	Significant Decrease	Significant Decrease
A-T1389	294.3	297.47	484.153	250.095	Tier 2	N-Acetyl-Formyl-5-hydroxykynurenamine	PR01970000							0.80225	0.0323354	0.0151378	Significant Decrease	Significant Decrease
A-1260	294.459	296.545	364.624	261.132	Tier 2	N6-beta-Aspartyl-Lysine	AN02121001	HMDB0004985		22833646				0.8204	0.0381937	0.0169186	Significant Decrease	Significant Decrease
A-1280	297.281	299.349	401.127	167.069	Tier 2	2,6-Diamino-4-nitrotoluene	BM00843001		C16397	91671				0.28912	0.00212903	0.00259988	Significant Decrease	Significant Decrease
A-T1474	302.2	305.15	408.195	174.137	Tier 2	Ne,Ne dimethyllysine	AN00948000	HMDB0013287	C05545	4478779				0.40085	0.00173791	0.00232616	Significant Decrease	Significant Decrease
A-T1492	303.2	306.12	742.257	275.148	Tier 2	Epsilon-(gamma-Glutamyl)-Lysine	AN02339000	HMDB0003869		7015684				1.6546	0.00145601	0.00208578	Significant Increase	Significant Increase
A-T1315	315.6	318.18	506.141	272.083	Tier 2	Thienamycin	BM02284000		C06664	441128				0.48625	0.00121059	0.0018739	Significant Decrease	Significant Decrease
A-T1644	315.7	318.28	364.624	261.132	Tier 2	Gamma-glutamyl-ornithine	AN02121000	HMDB0002248		189156				1.5838	0.0237172	0.0121736	Significant Increase	Significant Increase
A-1409	315.882	317.824	364.625	261.132	Tier 2	Isomer 2 of Lysyl-Aspartic acid	AN02121003	HMDB0028947		6426943				1.5522	0.02563	0.0128709	Significant Increase	Significant Increase
A-1496	327.213	329.185	498.205	264.147	Tier 2	Valyl-Phenylalanine	AN02180002	HMDB0029134		6993119				0.73494	0.00443371	0.00402272	Significant Decrease	Significant Decrease
A-1502	327.833	329.973	443.137	209.079	Tier 2	4-Acetamido-2-amino-6-nitrotoluene	BM01418000	HMDB0060384	C16420	9543177				0.41861	6.99473e-05	0.000444292	Significant Decrease	Significant Decrease
A-T2279	329.1	331.88	615.109	148.001	Tier 2	Dihydroxyfumaric acid	AN00592001	HMDB0002050	C00975	54678503				0.44709	6.634e-05	0.000431535	Significant Decrease	Significant Decrease
A-1522	330.742	333.669	501.114	267.056	Tier 2	2-Amino-4-oxo-6-(1',2'-dioxoprolyl)-7,8-dihydroxypteridine	AN02205000	HMDB0001410	C05255	135532281				0.57327	0.0221288	0.0115751	Significant Decrease	Significant Decrease
A-1581	339.261	342.492	455.093	221.035	Tier 2	Isomer 3 of 7,8-Dihydroxykynurenic acid	AN01594000		C01111	439403				0.67688	0.0076379	0.00568497	Significant Decrease	Significant Decrease
A-T1994	342.2	346.88	413.151	179.095	Tier 2	L-Homophenylalanine	AN01012005		C17235	2724505				2.1311	2.61192e-05	0.00028244	Significant Increase	Significant Increase
A-1598	344.243	347.364	446.174	212.115	Tier 2	Isomer 1 of Prolyl-Proline	AN01464000	HMDB0011180		11622593				0.39051	0.00645983	0.00510604	Significant Decrease	Significant Decrease
A-1633	349.135	352.148	422.174	188.116	Tier 2	Isomer 1 of Glycyl-Leucine	AN01133001	HMDB0000759	C02155	92843				0.77047	0.0422659	0.0181408	Significant Decrease	Significant Decrease
A-1643	350.07	353.062	335.143	101.085	Tier 2	5-Aminopentanal	AN00174001	HMDB0012815	C12455	443849				1.9606	0.00223492	0.00268024	Significant Increase	Significant Increase
A-1744	368.997	371.933	450.204	216.146	Tier 2	Isomer 2 of Valyl-Valine	AN01522000	HMDB0029140		107475				0.47135	0.00953	0.00653213	Significant Decrease	Significant Decrease
A-1775	373.237	376.496	396.093	162.035	Tier 2	1,2-Dihydroxy-5-(methylthio)pent-1-en-3-one	AN00767000	HMDB0012134	C15606	5462190				1.7711	0.000374094	0.00100708	Significant Increase	Significant Increase
A-1869	390.771	394.081	444.111	210.052	Tier 2	Vanilpyruvic acid	AN01432001	HMDB0011714		14124				0.51822	0.0186191	0.0103308	Significant Decrease	Significant Decrease
A-1930	399.433	402.768	345.092	222.067	Tier 2	Isomer 1 of Allocystathionine	AN01608003	HMDB0000455	C00542	10104953				1.253	0.000967313	0.00165562	Significant Increase	Significant Increase
A-1982	407.925	411.286	307.147	73.0889	Tier 2	Diethylamine	AN00067000	HMDB0041878	C14422	8021				1.8699	0.0386825	0.0170762	Significant Increase	Significant Increase
A-T2376	418.8	422.2	654.277	187.168	Tier 2	N8-Acetyl-spermidine	AN01117001	HMDB0002189	C01029	123689				0.49208	0.0022802	0.00270543	Significant Decrease	Significant Decrease
A-T2891	419.4	422.8	330.578	193.037	Tier 2	5,6-Dihydroxyindole-2-carboxylic acid	AN01208003	HMDB0001253	C04185	119405				0.82899	0.0496888	0.0203747	Significant Decrease	Significant Decrease
A-T2108	419.8	423.2	696.172	229.059	Tier 2	4-(L-Alanin-3-yl)-2-hydroxy-cis,cis-muconate 6-semialdehyde	AN01694002		C04796	56928064				0.49177	0.00430969	0.00395109	Significant Decrease	Significant Decrease
A-T2191	426.3	429.72	413.153	179.095	Tier 2	N-Acetyl-Tyramine	AN01013000			121051				0.65064	0.0146307	0.00872289	Significant Decrease	Significant Decrease
A-2115	426.545	429.965	413.153	179.094	Tier 2	2(N)-Methyl-norsalsolinol	AN01012000	HMDB0001189		37764				0.68258	0.023031	0.0119018	Significant Decrease	Significant Decrease
A-T2879	440.3	443.72	373.087	139.027	Tier 2	3-Nitrophenol	BM00487002	HMDB0245949	C14418	11137				1.444	0.0118286	0.00754469	Significant Increase	Significant Increase
A-T2288	441.6	445.01	613.215	146.106	Tier 2	(2R,3R)-3-Methylornithine	BM00578002		C20277	51055215				1.2614	0.0303615	0.0145311	Significant Increase	Significant Increase
A-T2634	443.3	446.71	533.34	299.282	Tier 2	3-Dehydrosphinganine	AN02696000	HMDB0001480	C02934	439853				1.622	0.0387212	0.0170764	Significant Increase	Significant Increase
A-2244	452.312	455.727	307.111	146.106	Tier 2	Isomer 1 of (3S,5S)-3,5-Diaminohexanoic acid	AN00578005	HMDB0012115	C01186	439430				1.9703	0.00207228	0.00256677	Significant Increase	Significant Increase
A-2247	452.485	455.903	322.109	176.101	Tier 2	Serotonin	AN00975002	HMDB0000259	C00780	5202				2.0763	0.00188102	0.00243768	Significant Increase	Significant Increase
A-2262	456.487	459.989	317.593	167.07	Tier 2	Isomer 1 of 2,6-Diamino-4-nitrotoluene	BM00843001		C16397	91671				2.3477	0.00084025	0.00153017	Significant Increase	Significant Increase
A-T2532	456.7	460.21	318.594	169.074	Tier 2	L-Noradrenaline	AN00876002	HMDB0000216	C00547	439260				2.0227	0.00434433	0.00397519	Significant Increase	Significant Increase
A-2363	475.845	479.749	325.591	183.064	Tier 2	4-Amino-2-hydroxylamino-6-nitrotoluene	BM01066000		C16403	9543061				2.7671	1.18211e-05	0.000175707	Significant Increase	Significant Increase
A-2404	484.781	488.787	325.595	183.074	Tier 2	2,6-Diamino-4-hydroxy-5-N-methylformamidopyrimidine	AN01068000	HMDB0011657	C04744	127546				0.61785	0.0243498	0.0124005	Significant Decrease	Significant Decrease
A-T2502	495.7	500.15	706.208	239.102	Tier 2	7,8-Dihydrobiopterin	AN01811004	HMDB0000038	C02953	119055				2.596	0.00748413	0.00561822	Significant Increase	Significant Increase
A-T3064	505.3	509.64	801.178	334.069	Tier 2	5,5'-Dehydrodivanillic acid	BM03158000		C18347	16487				0.59011	0.000401065	0.00105298	Significant Decrease	Significant Decrease
A-T3066	533.7	537.7	647.153	180.042	Tier 2	2-Hydroxy-3-(4-hydroxyphenyl)propenoic acid	AN01019002	HMDB0006915	C05350	636708				1.4346	0.0019862	0.00251169	Significant Increase	Significant Increase
A-T3127	536.3	540.27	822.114	355.007	Tier 2	3-Iodothyronamine	AN03455000	HMDB0060524		9950514				0.76676	0.00551885	0.00461078	Significant Decrease	Significant Decrease
A-T2806	547.1	550.92	648.181	181.074	Tier 2	3-Amino-3-(4-hydroxyphenyl)propanoic acid	AN01037005	HMDB0003831	C04368	440311				0.54822	0.0035587	0.00351612	Significant Decrease	Significant Decrease
A-T3116	555	558.72	616.155	149.048	Tier 2	5,6-Dihydroxyindole	AN00606002	HMDB0004058	C05578	114683				0.56809	0.00396725	0.0037598	Significant Decrease	Significant Decrease
A-2847	581.598	585.753	592.157	125.047	Tier 2	Isomer 1 of 3-Hydroxyaminophenol	BM00333002		C14602	5460445				0.67648	0.0413081	0.0178166	Significant Decrease	Significant Decrease
A-2862	585.481	589.717	675.189	208.08	Tier 2	5-(3',4'-Dihydroxyphenyl)-gamma-valerolactone	BM01407000	HMDB0029185		45093080				0.65904	0.00195473	0.00249263	Significant Decrease	Significant Decrease
C-T98	80.3	83.96	365.182	203.091	Tier 2	Glutaminyl-Glycine/Glycyl-Gamma-glutamic acid	AN01334002	HMDB0028797		6992690				1.4421	0.0280577	0.0137141	Significant Increase	Significant Increase
C-T174	80.5	84.17	352.149	190.059	Tier 2	Glycyl-Aspartic acid	AN01163002	HMDB0028837		273261				1.3996	0.00502535	0.00433092	Significant Increase	Significant Increase
C-T3	81.9	85.56	304.129	142.038	Tier 2	4-Imidazolone-5-acetic acid	AN00526002		C05133	440570				1.3876	0.0249534	0.0126259	Significant Increase	Significant Increase
C-T175	90	91.38	343.144	181.05	Tier 2	L-Phosphinothricin	AN01034000		C04650	91619				2.0166	0.00098911	0.00168215	Significant Increase	Significant Increase
C-T277	90.5	91.74	336.192	174.1	Tier 2	N2-Acetyl-(2R,4S)-2,4-Diaminopentanoic acid	PR00943006							0.73843	0.0385694	0.0170485	Significant Decrease	Significant Decrease
C-118	94.048	97.269	476.25	314.159	Tier 2	Dapdiamide B	BM02908000		C20963	86583461				0.30877	0.00236571	0.00276566	Significant Decrease	Significant Decrease
C-T1038	97.1	96.48	324.108	162.016	Tier 2	4-Hydroxy-2-oxoglutaric acid/(4R)-4-Hydroxy-2-oxoglutaric acid	AN00763000	HMDB0002070	C01127	599				0.64308	0.00566309	0.00468764	Significant Decrease	Significant Decrease
C-T475	97.2	96.55	423.121	261.031	Tier 2	L-Tyrosine O-sulfate	AN02113000	HMDB0155722		514186				0.52067	0.00925036	0.00640877	Significant Decrease	Significant Decrease
C-173	101.755	104.664	343.132	181.041	Tier 2	2-Methyl-3-hydroxy-5-formylpyridine-4-carboxylic acid	AN01032000	HMDB0006954	C06050	440898				2.6654	0.00117357	0.00183701	Significant Increase	Significant Increase
C-180	103.821	106.646	322.176	160.085	Tier 2	D-Alanyl-D-alanine	BM00738003	HMDB0003459	C00993	5460362				1.4531	0.031064	0.0147407	Significant Increase	Significant Increase
C-T214	103.9	102.62	322.176	160.085	Tier 2	N(alpha)-Acetyl-L-2,4-diaminobutyric acid	AN00738002		C19929	10953804				1.4923	0.0214042	0.0113236	Significant Increase	Significant Increase
C-T553	107.2	106.1	458.194	296.101	Tier 2	Aspartyl-Tyrosine	AN02641000	HMDB0028765		19365650				1.5417	0.000837607	0.00152702	Significant Increase	Significant Increase
C-217	108.126	110.776	277.118	115.027	Tier 2	Isomer 1 of Maleamic acid	AN00257000	HMDB0254310	C01596	5280451				1.7149	0.00134582	0.00199282	Significant Increase	Significant Increase
C-229	110.026	112.6	373.187	211.096	Tier 2	N-Acetyl-N(pi)-Methyl-L-histidine	PR01450000							0.39882	0.000495494	0.00114901	Significant Decrease	Significant Decrease
C-251	113.644	116.072	437.24	275.149	Tier 2	gamma-Glutamyllysine	AN02339003	HMDB0029154		65254				0.56074	0.0197715	0.0107281	Significant Decrease	Significant Decrease
C-T389	115.6	114.96	430.172	268.079	Tier 2	2-O-(alpha-D-Mannosyl)-D-glyceric acid	AN02219000		C11544	5460194				0.18282	0.00168919	0.0022826	Significant Decrease	Significant Decrease
C-271	117.095	119.382	291.134	129.043	Tier 2	L-1-Pyrroline-3-hydroxy-5-carboxylic acid	AN00380005	HMDB0001369	C04281	11966267				2.0796	0.0164453	0.00946431	Significant Increase	Significant Increase
C-T1176	127.6	127.63	285.125	123.032	Tier 2	Nicotinic acid	AN00318001	HMDB0001488	C00253	938				1.587	0.0333929	0.0154682	Significant Increase	Significant Increase
C-T1000	128.4	128.47	614.318	291.143	Tier 2	Tabtoxin biosynthesis intermediate 5	BM02567000		C20915	92042781				0.32932	0.00658167	0.00517187	Significant Decrease	Significant Decrease
C-T321	131	131.21	409.209	247.117	Tier 2	Threoninyl-Glutamine	AN01924001	HMDB0029059		7016084				0.30424	0.00322702	0.00332396	Significant Decrease	Significant Decrease
C-T275	133.4	133.75	350.171	188.08	Tier 2	Tabtoxinine-beta-lactam	BM01130002		C20918	115314				0.69753	0.0205639	0.0110111	Significant Decrease	Significant Decrease
C-T298	133.6	133.96	338.171	176.08	Tier 2	Alanyl-Serine	AN00972000	HMDB0028696		1549432				0.33801	0.000419897	0.00106613	Significant Decrease	Significant Decrease
C-T1017	133.7	134.06	613.287	290.111	Tier 2	N-Succinyl-LL-2,6-diaminoheptanedioic acid	BM02554000	HMDB0012267	C04421	440333				1.7448	0.026821	0.0132851	Significant Increase	Significant Increase
C-T147	134.2	134.59	395.228	233.138	Tier 2	Lysyl-Serine	AN01744000	HMDB0028960		151428				0.64416	0.00298183	0.00317168	Significant Decrease	Significant Decrease
C-T325	137.8	138.39	441.212	279.122	Tier 2	Phenylalanyl-Asparagine	AN02393002	HMDB0028990		10468817				0.60989	0.000546113	0.00120763	Significant Decrease	Significant Decrease
C-451	142.39	143.653	442.197	280.106	Tier 2	L-beta-aspartyl-L-phenylalanine	AN02406000	HMDB0011167		19365658				0.80847	0.0178926	0.0100684	Significant Decrease	Significant Decrease
C-463	145.373	146.516	282.133	120.042	Tier 2	(S)-3,4-Dihydroxybutyric acid	AN00297001	HMDB0006118;HMDB00337;HMDB06118		150929				0.52766	0.00935187	0.00645236	Significant Decrease	Significant Decrease
C-T905	145.8	146.83	414.151	252.06	Tier 2	Cysteinyl-Methionine	AN01991001	HMDB0028781		16657136				0.44584	0.000112606	0.000565864	Significant Decrease	Significant Decrease
C-467	146.614	147.706	414.152	252.06	Tier 2	Methionyl-Cysteine	AN01991002	HMDB0028970		18218227				0.49021	0.00294107	0.00314975	Significant Decrease	Significant Decrease
C-T1025	149.4	150.73	350.171	188.08	Tier 2	N-Acetyl-Isoglutamine	PR01130004							0.28116	0.00176276	0.0023444	Significant Decrease	Significant Decrease
C-T1554	150.8	152.26	579.292	256.117	Tier 2	2-(3-Carboxy-3-aminopropyl)-L-histidine	AN02050000	HMDB0011655	C04441	440342				0.46031	0.00257736	0.0029196	Significant Decrease	Significant Decrease
C-T1617	151.2	152.69	355.132	193.037	Tier 2	Dopachrome	AN01208000	HMDB0001430	C01693	119399				0.099709	9.95453e-05	0.000533545	Significant Decrease	Significant Decrease
C-T942	151.5	153.02	394.233	232.142	Tier 2	Isoleucyl-Threonine	AN01735001	HMDB0028917		18218220				1.3945	0.028566	0.0138984	Significant Increase	Significant Increase
C-T571	153.1	154.77	440.184	278.094	Tier 2	Methionyl-Glutamic acid	AN02376001	HMDB0028972		14843111				0.70883	0.0492711	0.0202382	Significant Decrease	Significant Decrease
C-535	154.326	155.971	396.159	234.067	Tier 2	Cysteinyl-Hydroxyproline	AN01753000	HMDB0028776		140079468				0.3272	6.14308e-05	0.000415252	Significant Decrease	Significant Decrease
C-T649	155.2	156.82	407.228	245.138	Tier 2	Isoleucyl-Asparagine	AN01890003	HMDB0028902		4414300				0.65891	0.0136585	0.00834259	Significant Decrease	Significant Decrease
C-T1049	157.3	158.85	293.186	131.095	Tier 2	Beta-Leucine	AN00410004	HMDB0003640	C02486	439734				0.36141	0.000128975	0.000610807	Significant Decrease	Significant Decrease
C-T1109	157.4	158.95	306.145	144.054	Tier 2	N-Nitrosoproline	AN00545000	HMDB0041946	C19485	24141				1.3503	0.0355231	0.0161287	Significant Increase	Significant Increase
C-T687	159.3	160.79	481.226	319.133	Tier 2	Norfloxacin	ED02962000	HMDB0015192		4539				1.9696	0.000673142	0.00134	Significant Increase	Significant Increase
C-T855	161.9	163.31	380.217	218.127	Tier 2	Isoleucyl-Serine	AN01548000	HMDB0028916		14426033				0.64794	0.000604937	0.00126676	Significant Decrease	Significant Decrease
C-607	164.582	165.913	401.173	239.082	Tier 2	N-Acetyl-3,4-Dihydroxy-L-phenylalanine	PR01809000			13987867				0.19824	0.0014787	0.00210206	Significant Decrease	Significant Decrease
C-609	165.124	166.439	265.118	103.027	Tier 2	Pyruvatoxime	AN00184000	HMDB0002455		6419427				1.4096	0.0163881	0.00944394	Significant Increase	Significant Increase
C-T1534	166.9	168.16	552.238	229.059	Tier 2	5-(L-Alanin-3-yl)-2-hydroxy-cis,cis-muconate 6-semialdehyde	AN01694001		C04797	56928065				0.67466	0.0302468	0.0144931	Significant Decrease	Significant Decrease
C-T867	169.5	170.68	414.202	252.111	Tier 2	Phenylalanyl-Serine	AN01996001	HMDB0029004		193508				0.64022	0.0103527	0.00690355	Significant Decrease	Significant Decrease
C-649	170.445	171.597	323.16	161.069	Tier 2	O-Acetyl-L-homoserine	AN00754002		C01077	439389				0.61335	0.00258511	0.00292401	Significant Decrease	Significant Decrease
C-T1116	172.3	173.4	440.221	278.127	Tier 2	L-phenylalanyl-L-hydroxyproline	AN02380000	HMDB0011176		53480675				3.2496	0.0347809	0.0159084	Significant Increase	Significant Increase
C-T1072	172.8	173.88	624.303	301.127	Tier 2	N-Acetyl-Linatine	PR02722000							1.2695	0.0261755	0.0130468	Significant Increase	Significant Increase
C-T1480	174.2	175.32	250.107	88.016	Tier 2	3-Oxopropanoic acid	AN00117001	HMDB0011111	C00222	868				1.6463	0.00175113	0.00233637	Significant Increase	Significant Increase
C-T544	181.1	182.56	541.302	218.127	Tier 2	D-Lysopine	AN01548006		C04020	193187				1.344	0.00180116	0.00237282	Significant Increase	Significant Increase
C-T1490	182.2	183.72	573.238	250.062	Tier 2	gamma-L-Glutamyl-L-cysteine	AN01965000	HMDB0001049	C00669	123938				1.7646	0.00264341	0.00295367	Significant Increase	Significant Increase
C-T1813	183	184.56	294.132	132.042	Tier 2	2-Acetolactic acid/(S)-2-Acetolactic acid	AN00418000	HMDB0006833	C00900	22				0.4766	0.0215599	0.0113772	Significant Decrease	Significant Decrease
C-T1185	184.5	186.14	456.25	294.158	Tier 2	Isoleucyl-Tyrosine	AN02610000	HMDB0028919		342468				0.73908	0.00391293	0.00373372	Significant Decrease	Significant Decrease
C-T1823	190.1	192.02	597.295	274.116	Tier 2	N-Acetyl-gamma-L-Glutamyl-L-2-aminobutyric acid	PR02320000							0.25973	3.29403e-06	0.000110137	Significant Decrease	Significant Decrease
C-T1717	191.9	193.84	513.254	351.158	Tier 2	Phenylalanyl-Tryptophan	AN03401000	HMDB0029006		134906				1.2159	0.0452421	0.0190274	Significant Increase	Significant Increase
C-T1340	193.8	195.71	324.144	162.053	Tier 2	2-Dehydro-3-deoxy-L-fuconic acid	AN00769000		C03827	5459931				0.45207	0.00194554	0.00248922	Significant Decrease	Significant Decrease
C-T659	196.3	198.17	375.155	213.064	Tier 2	N,N-Dihydroxy-L-tyrosine	BM01473001		C15503	5461147				0.45855	0.0173644	0.00984701	Significant Decrease	Significant Decrease
C-937	202.998	204.761	296.149	134.057	Tier 2	2,3-Dihydroxy-3-methylbutanoic acid	AN00441000		C04039	677				2.1918	0.00820108	0.00594546	Significant Increase	Significant Increase
C-T1387	203.1	204.86	296.149	134.058	Tier 2	(R)-2,3-Dihydroxy-3-methylbutanoic acid	AN00441003	HMDB0012141	C04272	440279				3.696	0.0136903	0.00835819	Significant Increase	Significant Increase
C-T1451	203.2	204.96	527.25	204.075	Tier 2	Alanyl-Aspartic acid	AN01346002	HMDB0028683		99719				0.54555	0.0127542	0.00794411	Significant Decrease	Significant Decrease
C-T1646	211.5	213.13	470.228	147.053	Tier 2	L-threo-3-Methylaspartic acid	AN00583005		C03618	440064				2.4798	0.00209104	0.00257606	Significant Increase	Significant Increase
C-T1595	213.1	214.71	395.091	232.999	Tier 2	3-Hydroxyanthranilate O-sulfate	PR01738000							0.6312	0.00851022	0.00609556	Significant Decrease	Significant Decrease
C-T1711	215.3	216.87	308.149	146.058	Tier 2	3-Hydroxy-5-oxohexanoic acid	BM00573003		C16272	376				3.1062	0.0377951	0.0168133	Significant Increase	Significant Increase
C-1048	216.525	218.081	301.118	139.027	Tier 2	3-Hydroxypicolinic acid	AN00487000	HMDB0013188	C18620	13401				0.42675	0.00317941	0.00329631	Significant Decrease	Significant Decrease
C-T2108	217.9	219.44	543.195	220.022	Tier 2	4-Carboxy-4-hydroxy-2-oxoadipic acid	BM01574000		C04115	130				1.8509	0.00479184	0.00422957	Significant Increase	Significant Increase
C-T1992	218.7	220.26	305.15	143.058	Tier 2	Vinylacetylglycine	AN00536000	HMDB0006723;HMDB0006724;HMDB00894;HMDB06723;HMDB06724		53477718				0.5167	0.00136543	0.00201471	Significant Decrease	Significant Decrease
C-1077	218.892	220.452	539.25	216.075	Tier 2	N-Acetyl-N-Formimino-L-glutamic acid	PR01514000							1.2627	0.0475609	0.0197149	Significant Increase	Significant Increase
C-1088	220.178	221.765	289.154	127.063	Tier 2	(S)-2,3,4,5-Tetrahydropyridine-2-carboxylic acid	AN00360000	HMDB0059657	C00450	24771808				0.42486	0.00275307	0.0030283	Significant Decrease	Significant Decrease
C-1125	223.962	225.631	307.165	145.073	Tier 2	N-Butyrylglycine	AN00561002	HMDB0000808		88412				0.29666	0.00683969	0.00530456	Significant Decrease	Significant Decrease
C-T1976	224.5	226.18	309.181	147.089	Tier 2	N-Hydroxy-L-isoleucine	BM00587000		C20310	49852348				0.59977	0.00331047	0.00336432	Significant Decrease	Significant Decrease
C-T1743	229.1	230.88	310.164	148.074	Tier 2	(R)-Pantoic acid	AN00598001		C00522	439251				0.41455	0.00131222	0.00196393	Significant Decrease	Significant Decrease
C-1207	235.518	237.432	291.134	129.042	Tier 2	N-Acryloylglycine	AN00380003	HMDB0001843		100321				1.2365	0.0190584	0.0104784	Significant Increase	Significant Increase
C-T1926	235.7	237.62	291.134	129.043	Tier 2	N-Acetyl-Dehydroalanine	PR00381000							1.7903	0.000531951	0.0011874	Significant Increase	Significant Increase
C-T1571	236.2	238.13	484.243	161.069	Tier 2	4-Methyl-L-glutamic acid	BM00754000		C06234	440959				0.22538	0.00249194	0.00284557	Significant Decrease	Significant Decrease
C-T1240	245.9	248.03	338.125	176.032	Tier 2	Parapyruvic acid	BM00966008		C06033	440249				0.52345	0.00653628	0.00515186	Significant Decrease	Significant Decrease
C-T1827	248.6	250.79	294.132	132.042	Tier 2	4-Hydroxy-2-oxopentanoic acid	BM00418004							0.81902	0.0104326	0.00693744	Significant Decrease	Significant Decrease
C-T1915	252.4	254.58	278.139	116.047	Tier 2	5-Oxopentanoic acid	AN00266002	HMDB0012233	C03273	439963				1.3926	0.00169062	0.0022826	Significant Increase	Significant Increase
C-1382	256.733	258.839	518.232	195.056	Tier 2	4-Carboxyphenylglycine	AN01229003	HMDB0002016		5115				1.943	0.0191978	0.0105261	Significant Increase	Significant Increase
C-1386	257.153	259.253	339.137	177.046	Tier 2	N-Formylmethionine	AN00978002	HMDB0001015	C03145	439750				0.66394	0.00149513	0.00212126	Significant Decrease	Significant Decrease
C-T2010	258.3	260.38	484.208	161.032	Tier 2	N-Formyl-L-aspartic acid	AN00750000	HMDB0060495	C01044	88052				1.4532	0.00649287	0.00512731	Significant Increase	Significant Increase
C-1440	266.41	268.362	280.118	118.026	Tier 2	Methylmalonic acid	AN00281003	HMDB0000202	C02170	487				0.61092	0.00104323	0.00173199	Significant Decrease	Significant Decrease
C-1527	284.426	287.259	484.245	161.069	Tier 2	Isomer 2 of 4-Methyl-L-glutamic acid	BM00754000		C06234	440959				0.59025	0.0169091	0.00967638	Significant Decrease	Significant Decrease
C-1561	289.753	292.642	280.154	118.063	Tier 2	3-Hydroxy-2-methyl-[S-(R,R)]-butanoic acid	AN00283003	HMDB0000410		12313369				0.2893	0.00488356	0.00427153	Significant Decrease	Significant Decrease
C-T2080	291.9	294.73	315.136	153.043	Tier 2	o-Hydroxylaminobenzoic acid	BM00657000		C16235	349497				0.47482	0.0307197	0.0146522	Significant Decrease	Significant Decrease
C-1587	294.565	297.322	367.168	205.077	Tier 2	Indolelactic acid	AN01360002	HMDB0000671	C02043	92904				0.22172	0.00142985	0.00206779	Significant Decrease	Significant Decrease
C-T1652	294.8	297.55	321.181	159.089	Tier 2	5-Acetamidopentanoic acid	AN00725008	HMDB0012175	C03087	439903				0.59957	0.0137584	0.00837606	Significant Decrease	Significant Decrease
C-1591	295.011	297.756	321.181	159.089	Tier 2	2-Methylbutyrylglycine	AN00725002	HMDB0000339		193872				0.59874	0.0112473	0.00730486	Significant Decrease	Significant Decrease
C-T1770	297.1	299.79	701.298	378.127	Tier 2	N2-Citryl-N6-acetyl-N6-hydroxy-L-lysine	AN03710000		C20333	56927962				2.7179	0.00242547	0.00281192	Significant Increase	Significant Increase
C-1629	300.332	302.93	289.155	127.063	Tier 2	Delta1-Piperideine-2-carboxylic acid	AN00360001	HMDB0001084	C04092	1194				0.38219	0.00919973	0.00638428	Significant Decrease	Significant Decrease
C-1746	327.522	329.517	370.128	208.037	Tier 2	3-[(1-Carboxyvinyl)oxy]benzoic acid	AN01403000		C20772	23844017				0.34852	0.00406915	0.00381219	Significant Decrease	Significant Decrease
C-T2204	345.9	351.15	248.128	86.0368	Tier 2	Cyclopropanecarboxylic acid	BM00108000	HMDB0250675	C16267	15655				1.4847	0.000844204	0.0015332	Significant Increase	Significant Increase
C-1951	367.994	370.868	342.133	180.042	Tier 2	3-Hydroxyphenylpyruvic acid	AN01019004	HMDB0011663		5318321				2.318	0.0488052	0.0200863	Significant Increase	Significant Increase
C-T2181	368.1	370.99	342.133	180.042	Tier 2	trans-2,3-Dihydroxycinnamic acid	AN01019003	HMDB0032057	C12623	5282146				2.3171	0.0265781	0.0131952	Significant Increase	Significant Increase
C-T2447	371.3	374.53	539.201	216.027	Tier 2	4-Carboxy-2-hydroxy-6-methoxy-6-oxohexa-2,4-dienoic acid	BM01508002		C18345	54731235				2.9609	0.00538118	0.00452998	Significant Increase	Significant Increase
C-T2560	372.4	375.74	485.228	162.053	Tier 2	(R)-3,3-Dimethylmalic acid	AN00769012		C01088	439392				0.27619	0.00151396	0.00213622	Significant Decrease	Significant Decrease
C-T2506	376.9	380.26	509.191	186.016	Tier 2	3-Carboxy-cis,cis-muconic acid	BM01100004		C01163	5280404				2.7198	0.000941818	0.00162654	Significant Increase	Significant Increase
C-2054	383.178	386.551	341.149	179.058	Tier 2	N-Acetyl-Anthranilic acid	PR01006005							0.59933	0.0154835	0.00907599	Significant Decrease	Significant Decrease
C-T2206	383.4	386.77	308.15	146.058	Tier 2	(R)-3-Hydroxy-3-methyl-2-oxopentanoic acid	AN00573009		C14463	11954026				1.986	0.0126979	0.00792744	Significant Increase	Significant Increase
C-T2534	384	387.38	485.229	162.053	Tier 2	(R)-2-Ethylmalic acid	AN00769008	HMDB0059758	C02488	439736				1.4437	0.0335911	0.0155256	Significant Increase	Significant Increase
C-T2282	384	387.38	532.33	370.236	Tier 2	Thromboxane B2	AN03641000	HMDB0003252	C05963	5280890				1.7309	0.00050484	0.00115771	Significant Increase	Significant Increase
C-T2513	396.5	399.91	326.139	164.047	Tier 2	2-Hydroxy-3-phenylpropenoic acid	AN00793003	HMDB0012225	C02763	641637				0.62522	0.0310527	0.0147395	Significant Decrease	Significant Decrease
C-T2411	403.3	406.69	471.214	148.037	Tier 2	3-Methylmalic acid /D-erythro-3-Methylmalic acid	BM00594000	HMDB0062739	C06029	558882				0.62375	0.040723	0.0176508	Significant Decrease	Significant Decrease
C-T2776	436.7	439.89	545.228	222.053	Tier 2	2-Succinylbenzoic acid	AN01606002		C02730	955				1.344	0.0307346	0.0146544	Significant Increase	Significant Increase
C-T2669	477.8	481.83	340.156	178.063	Tier 2	2-Oxo-4-phenylbutyric acid	AN00995003		C20327	69732				1.7976	0.0258474	0.0129451	Significant Increase	Significant Increase
C-2576	487.729	491.903	406.259	244.167	Tier 2	Isomer 1 of 1,11-Undecanedicarboxylic acid	AN01877000	HMDB0002327		10458				0.44284	0.0149256	0.00886079	Significant Decrease	Significant Decrease
C-2634	506.651	510.813	455.214	132.039	Tier 2	Ethylmalonic acid	AN00418009	HMDB0000622		11756				1.7077	0.0421486	0.0180997	Significant Increase	Significant Increase
C-T2763	535.5	539.56	498.318	336.23	Tier 2	Leukotriene B4	AN03196007	HMDB0001085	C02165	5280492				0.53421	0.00025463	0.000828244	Significant Decrease	Significant Decrease
C-2742	538.169	542.195	476.337	314.245	Tier 2	9,10-DHOME	AN02912002	HMDB0004704	C14828	9966640				0.35708	0.000281747	0.000859512	Significant Decrease	Significant Decrease
C-T2898	541.7	545.68	498.319	336.23	Tier 2	11H-14,15-EETA	AN03196006	HMDB0004693	C14813	11954058				0.32454	1.35431e-05	0.000188674	Significant Decrease	Significant Decrease
C-2763	544.74	548.68	474.322	312.23	Tier 2	9,10-Epoxy-13-hydroxy-11-octadecenoic acid	AN02882002		C14834	5283016				0.6212	0.00331785	0.00336773	Significant Decrease	Significant Decrease
C-T2910	569.6	573.52	454.294	292.204	Tier 2	Etherolenic acid	AN02585003		C16319	23724709				0.38778	7.20465e-05	0.000445516	Significant Decrease	Significant Decrease
C-2880	595.732	600.22	440.315	278.224	Tier 2	Crepenynic acid	AN02387002		C07289	5281024				0.43145	0.000531535	0.0011874	Significant Decrease	Significant Decrease
C-T2925	601.8	606.42	480.308	318.219	Tier 2	15-OxoETE	AN02955002	HMDB0010210	C04577	5280701				0.53399	0.0096132	0.00656761	Significant Decrease	Significant Decrease
C-T2949	625.5	630.64	478.293	316.204	Tier 2	15-Deoxy-Delta12,14-PGJ2	AN02931006	HMDB0005079	C14717	5311211				0.58977	0.0301488	0.0144666	Significant Decrease	Significant Decrease
C-T2947	711.1	717.57	426.298	264.209	Tier 2	Heptadecatrienoic acid	AN02184003		C16344	16061034				0.6232	0.000827074	0.00151442	Significant Decrease	Significant Decrease
C-T2973	750.2	757.02	418.331	256.24	Tier 2	Hexadecanoic acid	AN02055000	HMDB0000220	C00249	985				1.4491	0.00691989	0.00534336	Significant Increase	Significant Increase
C-T2975	775.4	782.45	432.347	270.256	Tier 2	15-Methylpalmitic acid	AN02263001	HMDB0061709		164860				0.38716	0.000789812	0.00149027	Significant Decrease	Significant Decrease
H-T105	95	94.74	517.149	283.092	Tier 2	8-Hydroxy-deoxyguanosine	AN02440000	HMDB0003333		73318				0.44064	0.00191155	0.00246697	Significant Decrease	Significant Decrease
H-115	124.569	126.565	485.16	251.101	Tier 2	Isomer 1 of 5'-Deoxyadenosine	AN01981001	HMDB0001983	C05198	439182				0.31599	0.00435498	0.00397631	Significant Decrease	Significant Decrease
H-T98	132.5	132.67	400.107	166.048	Tier 2	Xylonic acid	AN00821000	HMDB0060256	C05411	6971043				2.6842	0.0308455	0.0146741	Significant Increase	Significant Increase
H-T119	146.8	147.93	410.138	176.08	Tier 2	Seryl-Alanine	AN00972002	HMDB0029032		7009578				1.4882	0.00657937	0.00517187	Significant Increase	Significant Increase
H-T246	147.6	148.8	473.159	239.102	Tier 2	6-(1'-Hydroxy-2'-oxopropyl)-tetrahydropterin	AN01811000		C21640	89718940				0.43184	0.00015368	0.000670799	Significant Decrease	Significant Decrease
H-T285	147.8	149.02	472.157	238.095	Tier 2	Tyrosyl-Glycine	AN01801001	HMDB0029105		7021853				0.33918	8.12605e-06	0.000154373	Significant Decrease	Significant Decrease
H-193	148.146	149.373	479.159	245.1	Tier 2	Hydroxyprolyl-Asparagine	AN01887001	HMDB0028858		61158096				0.51099	0.000911367	0.00160177	Significant Decrease	Significant Decrease
H-T124	169.6	170.81	454.161	220.106	Tier 2	Threoninyl-Threonine	AN01589001	HMDB0029071		11321969				1.7279	0.0456101	0.0191244	Significant Increase	Significant Increase
H-T41	174.5	175.67	521.168	287.112	Tier 2	N-Ribosylhistidine	AN02508000	HMDB0002089		126923				0.64797	0.00714885	0.00545999	Significant Decrease	Significant Decrease
H-T208	182.4	183.97	492.143	258.085	Tier 2	(1-Ribosylimidazole)-4-acetic acid	AN02071000	HMDB0002331	C05131	440569				2.2788	0.00217169	0.00264039	Significant Increase	Significant Increase
H-T222	182.5	184.07	527.17	293.111	Tier 2	N-Acetylmuramic acid	AN02590000	HMDB0060493	C02713	5462244				0.40313	0.00371951	0.00360874	Significant Decrease	Significant Decrease
H-T145	183.7	185.33	466.164	232.106	Tier 2	Threoninyl-Hydroxyproline	AN01730003	HMDB0029062		69041809				1.4653	0.0326753	0.0152542	Significant Increase	Significant Increase
H-358	190.216	192.213	480.178	246.12	Tier 2	Isomer 1 of 2,4-Diacetamido-2,4,6-trideoxy-D-mannopyranose	AN01906000		C20424	52940203				0.59916	0.00300921	0.00319123	Significant Decrease	Significant Decrease
H-416	204.44	206.487	374.08	140.022	Tier 2	(S)-2-Hydroxypropylphosphonate	AN00500000		C06452	4369587				1.348	0.0364329	0.0163597	Significant Increase	Significant Increase
H-T512	210.1	212.15	423.124	189.064	Tier 2	N-Acetyl-L-4-Hydroxyglutamate semialdehyde	PR01144003							1.5621	0.0195457	0.0106401	Significant Increase	Significant Increase
H-T426	211.2	213.25	544.174	310.116	Tier 2	Glutamyl-Tyrosine	AN02849001	HMDB0062553;HMDB28831;HMDB62553		515717				0.25553	0.000292703	0.00087594	Significant Decrease	Significant Decrease
H-T183	212.8	214.86	623.134	389.074	Tier 2	Acetyl adenylic acid	AN03822000	HMDB0006880	C05993	440867				0.67778	0.00173943	0.00232633	Significant Decrease	Significant Decrease
H-T324	215.2	217.27	539.193	305.138	Tier 2	Tryptophyl-Threonine	AN02781001	HMDB0029093		17773480				0.43649	0.000936259	0.00162029	Significant Decrease	Significant Decrease
H-487	217.721	219.795	502.175	268.117	Tier 2	Histidinyl-Hydroxyproline	AN02226001	HMDB0028886		9900059				0.58146	1.22882e-05	0.000177094	Significant Decrease	Significant Decrease
H-T605	224.9	227.01	502.175	268.117	Tier 2	Hydroxyprolyl-Histidine	AN02226000	HMDB0028865		76895453				0.24747	0.000182763	0.000713869	Significant Decrease	Significant Decrease
H-T206	225.1	227.22	556.177	322.12	Tier 2	N-((R)-Pantothenoyl)-L-cysteine	AN02992000	HMDB0006834	C04079	440217				2.2549	0.0256716	0.0128879	Significant Increase	Significant Increase
H-T498	231.5	233.65	462.17	228.111	Tier 2	Prolyl-Hydroxyproline	AN01684000	HMDB0006695		11902893				0.54526	0.0010876	0.00176863	Significant Decrease	Significant Decrease
H-T471	233.7	235.86	515.167	281.112	Tier 2	N-Acetyl-6-(1'-Hydroxy-2'-oxopropyl)-tetrahydropterin	PR02417003							1.7204	0.0346523	0.0158669	Significant Increase	Significant Increase
H-T747	236.7	238.88	484.158	250.099	Tier 2	Threoninyl-Methionine	AN01971001	HMDB0029067		7020164				1.6283	0.00142875	0.00206779	Significant Increase	Significant Increase
H-T460	238.8	240.99	452.183	218.127	Tier 2	Threoninyl-Valine	AN01548004	HMDB0029074		7020901				0.30927	5.20054e-07	6.51291e-05	Significant Decrease	Significant Decrease
H-T328	241.9	244.11	486.168	252.111	Tier 2	Alanyl-Tyrosine	AN01996000	HMDB0028699		92946				0.47936	0.000462101	0.00111475	Significant Decrease	Significant Decrease
H-T857	246.1	248.33	464.148	230.09	Tier 2	N1-Acetyl-tabtoxinine-beta-lactam	BM01708004		C20921	92042784				1.5984	0.00327628	0.00335058	Significant Increase	Significant Increase
H-611	248.107	250.35	363.101	129.043	Tier 2	1-Pyrroline-4-hydroxy-2-carboxylic acid	AN00380007	HMDB0002234	C04282	440282				2.8102	0.000240352	0.000819321	Significant Increase	Significant Increase
H-T519	249.3	251.55	781.12	547.06	Tier 2	CDP-4-dehydro-6-deoxy-D-glucose	AN04860000		C01219	439443				2.0617	0.00176553	0.00234464	Significant Increase	Significant Increase
H-T687	257.2	259.48	432.114	198.053	Tier 2	3-(3,4-Dihydroxyphenyl)lactic acid	AN01266003	HMDB0003503	C01207	439435				2.0721	0.000118197	0.000581169	Significant Increase	Significant Increase
H-669	259.222	261.506	390.112	156.053	Tier 2	Imidazolelactic acid	AN00698003	HMDB0002320	C05132	459122				1.6578	0.0305295	0.0145837	Significant Increase	Significant Increase
H-676	260.816	263.104	375.108	282.098	Tier 2	7-Methylinosine	AN02428000	HMDB0003950		135926583				2.2755	0.00027033	0.000846854	Significant Increase	Significant Increase
H-716	268.361	270.675	390.112	156.053	Tier 2	Isomer 1 of Imidazole lactic acid	AN00698000		C05568	793				1.4678	0.0412276	0.0178018	Significant Increase	Significant Increase
H-T619	269	271.32	551.195	317.138	Tier 2	Hydroxyprolyl-Tryptophan	AN02939000	HMDB0028874		85611882				0.53192	6.69318e-05	0.000433635	Significant Decrease	Significant Decrease
H-750	275.19	277.527	543.166	309.107	Tier 2	N-Acetyl-Deoxyguanosine	PR02836000			135596626				0.74011	0.01154	0.00742859	Significant Decrease	Significant Decrease
H-752	275.389	277.734	444.159	210.1	Tier 2	N-Acetyl-Pyridoxamine	PR01438001							1.5745	0.0465249	0.0194107	Significant Increase	Significant Increase
H-T754	277.1	279.56	456.156	222.1	Tier 2	N2'-Acetyl-5'-Hydroxykynurenamine	PR01612002							0.2571	0.000422175	0.00106613	Significant Decrease	Significant Decrease
H-T721	282.4	285.21	421.107	187.048	Tier 2	(2S,4S)-4-Hydroxy-2,3,4,5-tetrahydrodipicolinic acid	BM01111001		C20258	53323638				2.0327	0.0041991	0.00388913	Significant Increase	Significant Increase
H-T479	284	286.91	685.148	451.089	Tier 2	5'-Benzoylphosphoadenosine	AN04310000		C06433	441016				0.56184	0.0377695	0.0168063	Significant Decrease	Significant Decrease
H-T737	285.7	288.73	373.133	139.075	Tier 2	4-Amino-5-hydroxymethyl-2-methylpyrimidine	AN00493001		C01279	777				0.44926	1.55138e-06	8.86278e-05	Significant Decrease	Significant Decrease
H-866	293.743	296.755	323.142	89.0837	Tier 2	Dimethylethanolamine	AN00125000	HMDB0032231	C04308	7902				0.53122	0.000190008	0.000730224	Significant Decrease	Significant Decrease
H-T618	295	297.89	407.127	173.069	Tier 2	N-Acetyl-trans-3-Hydroxy-L-proline	PR00926003							0.33499	0.0035551	0.00351465	Significant Decrease	Significant Decrease
H-T729	296.1	298.97	429.111	195.053	Tier 2	3-Hydroxyhippuric acid	BM01229006	HMDB0006116		450268				0.65079	8.08153e-05	0.000472404	Significant Decrease	Significant Decrease
H-T890	303.3	306.06	495.205	261.144	Tier 2	Arginyl-Serine/Seryl-Arginine	AN02122000	HMDB0028718		7021454				0.6206	0.00522674	0.00444687	Significant Decrease	Significant Decrease
H-T1009	304.8	307.54	457.104	223.048	Tier 2	7,8-Dihydro-7,8-dihydroxykynurenic acid	AN01620001		C01249	439458				3.8547	0.0116399	0.00747277	Significant Increase	Significant Increase
H-933	305.086	308.072	480.18	246.121	Tier 2	2,4-Diacetamido-2,4,6-trideoxy-D-mannopyranose	AN01906000		C20424	52940203				1.9647	0.00951886	0.00652985	Significant Increase	Significant Increase
H-T1263	307.8	310.49	819.235	352.127	Tier 2	Serotonin O-glucuronide	PR03420000							0.56018	0.00115875	0.00182405	Significant Decrease	Significant Decrease
H-963	311.321	314.293	367.114	133.056	Tier 2	Mandelonitrile	BM00431002	HMDB0060486	C00561	9548674				1.597	0.00578446	0.00474496	Significant Increase	Significant Increase
H-T879	316.7	319.25	599.16	365.104	Tier 2	Amoxicillin	ED03564000	HMDB0030500;HMDB15193;HMDB30500	C06827	33613				0.65119	0.0106919	0.00705936	Significant Decrease	Significant Decrease
H-T1126	317.4	319.94	417.13	366.143	Tier 2	Tetrahydropentoxyline	AN03582000	HMDB0029992		192669				1.3937	0.0495596	0.0203317	Significant Increase	Significant Increase
H-T671	318.3	320.83	376.084	142.027	Tier 2	2-Hydroxymuconate semialdehyde	BM00525004		C00682	5280366				14.051	0.0350225	0.0159796	Significant Increase	Significant Increase
H-T1196	320.5	322.99	568.273	334.214	Tier 2	12-Keto-leukotriene B4	AN03167002	HMDB0004234	C05949	5280876				0.81288	0.0498179	0.0204176	Significant Decrease	Significant Decrease
H-T893	323.3	325.75	571.233	337.175	Tier 2	Kyotorphin/Arginyl-Tyrosine/Tyrosyl-Arginine	AN03215000	HMDB0005768	C02993	123804				0.47864	0.0123546	0.00777927	Significant Decrease	Significant Decrease
H-1056	324.498	327.44	547.131	313.073	Tier 2	2-(Formamido)-N1-(5'-phosphoribosyl)acetamidine	AN02884000	HMDB0000999	C04640	5462266				1.3409	0.00184489	0.00240513	Significant Increase	Significant Increase
H-1073	326.975	329.925	399.137	165.079	Tier 2	Norsalsolinol	AN00814003	HMDB0006044		36937				0.67563	0.0234341	0.0120505	Significant Decrease	Significant Decrease
H-1074	327.44	330.394	363.101	129.043	Tier 2	L-beta-Ethynylserine	BM00380002		C22141	127838				0.639	0.00405873	0.00380765	Significant Decrease	Significant Decrease
H-T788	335.4	338.86	456.156	222.1	Tier 2	N2'-Acetyl-3'-Hydroxykynurenamine	PR01612005							0.16387	0.00797942	0.00583793	Significant Decrease	Significant Decrease
H-1140	338.106	341.227	580.274	346.215	Tier 2	7'-Carboxy-alpha-tocotrienol	AN03351004	HMDB0012849		53481530				0.23932	0.000249925	0.000826007	Significant Decrease	Significant Decrease
H-1160	341.537	344.736	546.147	312.089	Tier 2	4-Hydroxyphenylacetaldehyde O-glucuronide	PR02872001							4.2012	0.00149324	0.00212093	Significant Increase	Significant Increase
H-T1099	348.3	353.27	562.202	328.142	Tier 2	Phenylalanyl-Tyrosine/Tyrosyl-Phenylalanine	AN03081000	HMDB0029007		13341191				1.3845	0.0371568	0.0166133	Significant Increase	Significant Increase
H-T1191	355.3	359.35	498.205	264.147	Tier 2	Feruloylputrescine	AN02180000	HMDB0033463	C10497	5281796				0.34762	6.81082e-06	0.000139244	Significant Decrease	Significant Decrease
H-1253	355.71	359.226	551.109	317.05	Tier 2	7,8-Dihydroneopterin 2',3'-cyclic phosphate	AN02935000		C20567	25058187				2.3464	0.00481305	0.00423934	Significant Increase	Significant Increase
H-T722	356.9	360.75	382.096	148.037	Tier 2	Citramalic acid	AN00594011	HMDB0000426	C02614, C02612	1081				1.4184	0.00944862	0.00648965	Significant Increase	Significant Increase
H-1281	359.689	363.295	589.142	355.084	Tier 2	2,5-Diamino-6-(5-phospho-D-ribitylamino)pyrimidin-4(3H)-one	AN03457000	HMDB0304043	C18910	25271619				1.244	0.0381131	0.0169052	Significant Increase	Significant Increase
H-T837	360.4	363.79	803.283	569.226	Tier 2	Decarbamoylnovobiocin	BM04953000		C12476	54691350				1.2798	0.0400685	0.0174332	Significant Increase	Significant Increase
H-T1087	366.2	368.96	699.214	232.106	Tier 2	Hydroxyprolyl-Threonine	AN01730002	HMDB0028873		61158058				1.8114	0.0226564	0.011781	Significant Increase	Significant Increase
H-T1324	377.6	381.39	825.205	358.09	Tier 2	Homovanillate O-glucuronide	PR03489000							0.53985	0.014082	0.00848944	Significant Decrease	Significant Decrease
H-T1332	378.8	382.58	426.119	384.117	Tier 2	Formyl-5-hydroxykynurenamine O-glucuronide	PR03769000							0.72825	0.0431254	0.0183823	Significant Decrease	Significant Decrease
H-1417	380.15	383.908	333.126	99.0681	Tier 2	(2R)-2-Hydroxy-2-methylbutanenitrile	BM00160001	HMDB0060309	C18796	12650900				2.032	0.00237267	0.00276943	Significant Increase	Significant Increase
H-T1156	385.7	389.38	385.12	151.063	Tier 2	(E)-4-Hydroxyphenylacetaldehyde oxime	BM00638000		C04350	5460411				0.39118	0.00480788	0.00423924	Significant Decrease	Significant Decrease
H-1469	385.989	389.663	637.241	170.131	Tier 2	(1R,2R,4S)-Limonene-1,2-diol	BM00898025		C19082	11217495				2.5137	0.000366175	0.000992149	Significant Increase	Significant Increase
H-T1394	389.7	393.32	443.161	209.105	Tier 2	N-Acetyl-3-Methoxytyramine	PR01420000							0.56854	0.041708	0.017952	Significant Decrease	Significant Decrease
H-1512	392.953	396.527	494.195	260.137	Tier 2	Dihydroshikonofuran	AN02111000		C18135	46174050				2.2415	0.0157215	0.00916747	Significant Increase	Significant Increase
H-1517	394.603	398.153	266.084	32.0262	Tier 2	Methanol	AN00009000	HMDB0001875	C00132	887				1.603	0.0387184	0.0170764	Significant Increase	Significant Increase
H-T1441	397.7	401.21	372.09	138.032	Tier 2	Gentisate aldehyde	AN00477005	HMDB0004062	C05585	70949				0.5775	0.00607268	0.00489854	Significant Decrease	Significant Decrease
H-1572	403.528	407.052	466.179	232.121	Tier 2	N-Acetyl-N-Methylserotonin	PR01734001							0.63661	0.00881672	0.00622633	Significant Decrease	Significant Decrease
H-T1256	404.5	407.97	368.108	268.106	Tier 2	Tyrosyl-Serine	AN02223001	HMDB0029114		18218253				0.19232	0.00970352	0.00660503	Significant Decrease	Significant Decrease
H-T1618	405.7	409.18	592.197	358.142	Tier 2	Matairesinol	BP03497001	HMDB0035698	C10682	119205				0.5968	0.00575658	0.00473603	Significant Decrease	Significant Decrease
H-T1638	409.2	412.69	414.148	180.09	Tier 2	5-Hydroxykynurenamine	AN01029003	HMDB0004076	C05638	164719				0.21844	0.000161189	0.000689441	Significant Decrease	Significant Decrease
H-1650	413.169	416.922	587.126	353.068	Tier 2	2,5-Diamino-6-(5-phospho-D-ribosylamino)pyrimidin-4(3H)-one	AN03430000		C01304	439480				2.5978	0.0200159	0.0108094	Significant Increase	Significant Increase
H-T1207	418.8	422.32	414.111	360.106	Tier 2	3-Methoxy-4-hydroxyphenylethyleneglycol O-glucuronide	PR03522000							1.9537	0.00326486	0.00334645	Significant Increase	Significant Increase
H-1691	419.692	423.6	348.09	114.031	Tier 2	Isomer 2 of 2-Hydroxy-2,4-pentadienoic acid	BM00252002							1.8325	0.0375932	0.0167502	Significant Increase	Significant Increase
H-1735	425.034	429.069	360.102	252.087	Tier 2	Deoxyinosine	AN01993001	HMDB0000071	C05512	65058				3.3591	0.00117013	0.00183334	Significant Increase	Significant Increase
H-T1402	425.8	429.34	636.405	402.35	Tier 2	delta-Tocopherol	AN03943006	HMDB0002902	C14151	92094				0.5359	1.28535e-05	0.000183306	Significant Decrease	Significant Decrease
H-T1557	435.8	439.34	650.384	416.329	Tier 2	3beta-Hydroxy-5-cholestenoic acid	AN04056003	HMDB0012453	C17333	165511				1.834	0.00367233	0.00357974	Significant Increase	Significant Increase
H-T1764	437.4	440.94	638.319	404.256	Tier 2	5beta-Cholanic acid-3alpha-ol-6, 7-dione	AN03958000							2.8144	0.0123706	0.0077864	Significant Increase	Significant Increase
H-T1276	442	445.54	366.101	132.042	Tier 2	3-Hydroxy-3-methyl-2-oxobutanoic acid	AN00418003		C04181	440248				5.0109	0.00160161	0.00221744	Significant Increase	Significant Increase
H-T1788	445.7	449.23	342.114	108.058	Tier 2	4-Cresol	BM00216003	HMDB0001858	C01468	2879				2.1297	0.00205534	0.00255658	Significant Increase	Significant Increase
H-1888	448.405	452.01	403.611	339.106	Tier 2	N-Acetyl-5'-Methylthioadenosine	PR03241000							3.6243	0.00223982	0.00268111	Significant Increase	Significant Increase
H-T1375	452.8	456.35	833.255	366.143	Tier 2	N-Methylserotonin O-glucuronide	PR03583000							0.22865	6.26865e-06	0.000137695	Significant Decrease	Significant Decrease
H-1959	458.886	462.561	367.114	133.056	Tier 2	Indoxyl	AN00431003	HMDB0004094	C05658	50591				1.2835	0.0295411	0.0142448	Significant Increase	Significant Increase
H-T1660	473.5	477.48	590.182	356.122	Tier 2	5-Hydroxykynurenamine O-glucuronide	PR03469000							0.75877	0.0398026	0.0173825	Significant Decrease	Significant Decrease
H-T1739	474	477.99	380.118	146.058	Tier 2	(S)-2-Aceto-2-hydroxybutanoic acid	AN00573008	HMDB0006900	C06006	440875				1.211	0.0132292	0.00814853	Significant Increase	Significant Increase
H-T1787	483.9	488.11	634.207	167.095	Tier 2	p-Synephrine	AN00847001	HMDB0004826	C04548	7172				1.4622	0.0076725	0.00569816	Significant Increase	Significant Increase
H-T1867	484.9	489.11	649.163	182.058	Tier 2	3-(2,3-Dihydroxyphenyl)propanoic acid	BM01052013							2.4715	0.0171898	0.00978789	Significant Increase	Significant Increase
H-2134	487.675	491.882	272.084	76.0522	Tier 2	Propane-1,2-diol	AN00083001	HMDB0001881	C00583	1030				1.6406	0.00904571	0.00632201	Significant Increase	Significant Increase
H-T1785	499.9	504.1	835.332	368.22	Tier 2	6-Keto-prostaglandin E1	AN03615002	HMDB0004241	C05962	5280889				0.51178	0.0022299	0.0026767	Significant Decrease	Significant Decrease
H-T1705	505.1	509.3	400.12	166.063	Tier 2	3-Methoxy-4-hydroxyphenylacetaldehyde	AN00823014	HMDB0005175	C05581	151276				0.53393	0.00838625	0.00603812	Significant Decrease	Significant Decrease
H-T1957	537.7	541.77	319.085	170.058	Tier 2	cis-1,2-Dihydroxy-4-methylcyclohexa-3,5-diene-1-carboxylic acid	BM00892002		C06729	441156				2.5743	0.0214404	0.0113248	Significant Increase	Significant Increase
H-T1864	555.5	559.33	326.095	184.074	Tier 2	3-Methoxy-4-hydroxyphenylethyleneglycol	AN01079002	HMDB0001490	C05594	10805				1.5996	0.00132954	0.00198275	Significant Increase	Significant Increase
H-2547	561.268	565.038	564.304	330.245	Tier 2	9,12,13-TriHOME	AN03119000	HMDB0004708	C14833	9858729				2.1252	0.00491161	0.00428103	Significant Increase	Significant Increase
H-T1949	646.8	652.4	624.338	390.277	Tier 2	12-Ketolithocholic acid	AN03836003	HMDB0000328		3080612				1.9749	0.00749318	0.00561822	Significant Increase	Significant Increase
K-T44	120.1	119.58	420.12	172.037	Tier 2	3-Dehydroshikimic acid	AN00909002		C02637	439774				0.50096	0.000104554	0.000547927	Significant Decrease	Significant Decrease
K-140	164.142	165.849	372.148	124.063	Tier 2	Methylimidazole acetaldehyde	AN00327001	HMDB0004181	C05827	193545				0.28295	0.00451393	0.00407743	Significant Decrease	Significant Decrease
K-T48	195.7	197.54	442.083	193.998	Tier 2	2-Chloro-3-oxoadipic acid	BM01213000		C12836	443963				1.4661	0.0187085	0.0103563	Significant Increase	Significant Increase
K-220	203.588	205.457	393.123	145.037	Tier 2	2-Oxoglutaramic acid	AN00557000	HMDB0001552	C00940	48				0.77765	0.0184254	0.0102608	Significant Decrease	Significant Decrease
K-293	231.523	233.514	362.117	114.031	Tier 2	cis-Acetylacrylic acid	BM00252000		C07091	5281015				0.28934	0.00124322	0.00190676	Significant Decrease	Significant Decrease
K-T148	247	249.08	455.136	207.053	Tier 2	4-(2-Aminophenyl)-2,4-dioxobutanoic acid	AN01385000	HMDB0000978	C01252	472				0.7271	0.00381651	0.00366762	Significant Decrease	Significant Decrease
K-T140	261.9	264.03	307.122	59.0371	Tier 2	Aminoacetaldehyde	AN00028000		C06735	363				1.6532	0.0388172	0.0170861	Significant Increase	Significant Increase
K-507	321.737	324.497	396.104	148.019	Tier 2	4-Methylthio-2-oxobutanoic acid	AN00593000	HMDB0001553	C01180	473				4.9665	0.00688086	0.0053206	Significant Increase	Significant Increase
K-T141	323.3	326.06	501.108	253.022	Tier 2	5-(3'-Carboxy-3'-oxopropenyl)-4,6-dihydroxypicolinic acid	AN02003000		C05641	54675771				1.8789	0.0136316	0.00833531	Significant Increase	Significant Increase
K-T233	383.6	387.15	625.19	130.027	Tier 2	2,5-Dioxopentanoic acid	AN00392002		C00433	523				0.53153	0.0342284	0.0157116	Significant Decrease	Significant Decrease
K-807	428.286	432.145	332.142	84.0572	Tier 2	Isomer 1 of Methyl propenyl ketone	AN00102001	HMDB0001184		637920				1.3328	0.0142857	0.0085661	Significant Increase	Significant Increase
K-T317	471.7	475.84	695.313	200.153	Tier 2	Spermine dialdehyde	AN01299000	HMDB0013076		217390				0.75501	0.0337371	0.0155788	Significant Decrease	Significant Decrease
A-23	81.059	84.693	389.127	155.068	Tier 3 zero-reaction						1	14	272	2.0839	2.15344e-05	0.000259762	Significant Increase	Significant Increase
A-51	90.075	93.486	395.127	161.069	Tier 3 zero-reaction						1	46	557	2.8826	7.31766e-07	7.19609e-05	Significant Increase	Significant Increase
A-61	94.453	97.747	568.114	334.056	Tier 3 zero-reaction						1	4	197	0.70825	0.00903712	0.00631973	Significant Decrease	Significant Decrease
A-67	96.931	100.158	394.179	160.121	Tier 3 zero-reaction						2	12	167	0.69003	0.0245079	0.0124495	Significant Decrease	Significant Decrease
A-77	99.043	102.213	292.1	58.0416	Tier 3 zero-reaction						2	23	461	0.60451	0.0379541	0.016866	Significant Decrease	Significant Decrease
A-99	102.871	105.938	366.101	132.042	Tier 3 zero-reaction						7	69	753	0.51141	0.0044959	0.00407057	Significant Decrease	Significant Decrease
A-115	109.076	111.976	422.211	188.152	Tier 3 zero-reaction						1	4	83	2.803	0.000911511	0.00160177	Significant Increase	Significant Increase
A-128	110.853	113.706	738.228	504.169	Tier 3 zero-reaction						7	42	557	0.29335	0.0374099	0.0166908	Significant Decrease	Significant Decrease
A-151	118.373	121.023	421.226	187.167	Tier 3 zero-reaction						2	3	31	0.48864	0.00475582	0.00421335	Significant Decrease	Significant Decrease
A-159	119.924	122.533	690.162	456.104	Tier 3 zero-reaction						1	2	227	1.4023	0.00171088	0.0022981	Significant Increase	Significant Increase
A-161	120.662	123.251	461.103	227.045	Tier 3 zero-reaction						1	11	374	0.72963	0.0225508	0.011748	Significant Decrease	Significant Decrease
A-188	125.049	127.521	638.059	404.001	Tier 3 zero-reaction						1	14	136	0.24396	4.07266e-06	0.000114589	Significant Decrease	Significant Decrease
A-199	127.591	129.994	559.159	325.1	Tier 3 zero-reaction						1	33	488	1.324	0.0124789	0.00782512	Significant Increase	Significant Increase
A-244	139.998	142.068	638.06	404.002	Tier 3 zero-reaction						1	14	134	0.24777	0.000151563	0.000665032	Significant Decrease	Significant Decrease
A-261	142.916	144.908	573.61	679.103	Tier 3 zero-reaction						1	1	105	0.72282	0.00949697	0.0065175	Significant Decrease	Significant Decrease
A-271	145.558	147.479	395.163	161.105	Tier 3 zero-reaction						1	14	403	0.44385	0.000587578	0.00124814	Significant Decrease	Significant Decrease
A-281	147.998	149.965	463.146	229.088	Tier 3 zero-reaction						1	1	68	0.65658	0.00969399	0.00660122	Significant Decrease	Significant Decrease
A-285	149.036	151.03	579.175	345.116	Tier 3 zero-reaction						2	26	394	1.8548	0.000322548	0.000914205	Significant Increase	Significant Increase
A-386	161.107	162.977	513.594	559.071	Tier 3 zero-reaction						2	8	185	0.81688	3.61529e-05	0.000324264	Significant Decrease	Significant Decrease
A-447	170.049	171.682	593.189	359.131	Tier 3 zero-reaction						1	19	413	2.0539	0.000525656	0.00118594	Significant Increase	Significant Increase
A-451	171.247	172.849	573.61	679.103	Tier 3 zero-reaction						1	1	99	0.68908	0.00312133	0.00326247	Significant Decrease	Significant Decrease
A-474	177.241	178.9	462.132	228.074	Tier 3 zero-reaction						1	27	444	0.65159	0.00364526	0.0035698	Significant Decrease	Significant Decrease
A-494	179.723	181.436	344.106	110.048	Tier 3 zero-reaction						1	8	272	1.7473	0.000651891	0.00132098	Significant Increase	Significant Increase
A-538	183.282	185.072	492.143	258.085	Tier 3 zero-reaction						3	30	487	1.2927	0.0210142	0.011181	Significant Increase	Significant Increase
A-594	194.382	196.333	344.106	110.048	Tier 3 zero-reaction						1	8	272	1.6701	0.00102687	0.00172185	Significant Increase	Significant Increase
A-655	202.484	204.435	749.278	515.22	Tier 3 zero-reaction						1	5	315	0.38341	6.74237e-06	0.000139244	Significant Decrease	Significant Decrease
A-668	204.974	206.925	592.123	125.014	Tier 3 zero-reaction						1	5	22	0.54812	0.00338762	0.00340957	Significant Decrease	Significant Decrease
A-705	210.592	212.543	355.078	121.019	Tier 3 zero-reaction						2	10	238	0.70857	0.0128852	0.00800484	Significant Decrease	Significant Decrease
A-773	222.641	224.705	604.243	370.184	Tier 3 zero-reaction						2	19	248	0.24607	0.000735282	0.00141492	Significant Decrease	Significant Decrease
A-778	223.633	225.718	395.584	323.052	Tier 3 zero-reaction						2	23	258	1.7238	0.00738777	0.00558577	Significant Increase	Significant Increase
A-789	224.829	226.939	630.257	396.199	Tier 3 zero-reaction						1	15	240	0.45485	1.00949e-05	0.000165369	Significant Decrease	Significant Decrease
A-793	226.013	228.148	382.078	148.019	Tier 3 zero-reaction						1	4	107	0.65089	0.0213021	0.0112875	Significant Decrease	Significant Decrease
A-836	235.09	237.419	382.078	148.019	Tier 3 zero-reaction						1	4	107	0.62208	0.0194492	0.0106117	Significant Decrease	Significant Decrease
A-849	236.59	238.95	535.113	301.055	Tier 3 zero-reaction						5	16	272	0.7178	0.0151235	0.00892128	Significant Decrease	Significant Decrease
A-890	241.075	243.531	584.151	117.042	Tier 3 zero-reaction						3	34	482	1.5984	0.0125126	0.00783743	Significant Increase	Significant Increase
A-899	242.811	245.303	395.091	161.032	Tier 3 zero-reaction						2	16	265	2.1606	0.00370547	0.00359945	Significant Increase	Significant Increase
A-911	243.521	246.029	399.101	165.042	Tier 3 zero-reaction						3	17	298	1.799	0.0181664	0.0101741	Significant Increase	Significant Increase
A-922	245.459	248.008	598.167	131.058	Tier 3 zero-reaction						8	60	572	1.3707	0.000373391	0.00100681	Significant Increase	Significant Increase
A-933	246.845	249.423	535.115	301.056	Tier 3 zero-reaction						5	18	301	2.3769	0.00102399	0.00172047	Significant Increase	Significant Increase
A-945	248.174	250.78	390.111	156.053	Tier 3 zero-reaction						3	17	322	0.56819	0.026704	0.0132392	Significant Decrease	Significant Decrease
A-1013	257.596	260.097	361.121	127.063	Tier 3 zero-reaction						2	20	335	0.49813	0.000307612	0.000895911	Significant Decrease	Significant Decrease
A-1054	264.595	266.983	393.148	159.089	Tier 3 zero-reaction						6	42	444	0.68582	0.0414195	0.0178554	Significant Decrease	Significant Decrease
A-1059	265.891	268.258	500.13	33.0211	Tier 3 zero-reaction						1	2	280	0.6283	0.00886909	0.00625133	Significant Decrease	Significant Decrease
A-1103	271.634	273.91	375.604	283.092	Tier 3 zero-reaction						2	38	568	0.53514	0.0440632	0.0186782	Significant Decrease	Significant Decrease
A-1114	274.268	276.501	476.148	242.09	Tier 3 zero-reaction						1	23	538	0.25425	0.000321815	0.000914205	Significant Decrease	Significant Decrease
A-1172	283.455	285.616	376.096	142.038	Tier 3 zero-reaction						1	8	285	2.9921	0.00222052	0.00267214	Significant Increase	Significant Increase
A-1193	285.633	287.78	415.587	363.058	Tier 3 zero-reaction						2	24	359	1.5433	0.0462318	0.0193173	Significant Increase	Significant Increase
A-1208	287.347	289.482	580.157	113.047	Tier 3 zero-reaction						2	20	306	1.4	0.000675677	0.00134313	Significant Increase	Significant Increase
A-1217	288.458	290.585	337.085	103.027	Tier 3 zero-reaction						2	15	353	0.59151	0.0036811	0.00358202	Significant Decrease	Significant Decrease
A-1254	294.177	296.266	337.085	103.027	Tier 3 zero-reaction						2	14	351	0.57466	0.00334393	0.00338597	Significant Decrease	Significant Decrease
A-1262	294.735	296.82	465.216	231.157	Tier 3 zero-reaction						1	7	68	0.28415	0.00154764	0.00216509	Significant Decrease	Significant Decrease
A-1290	298.103	300.166	394.179	160.121	Tier 3 zero-reaction						2	12	167	0.67842	0.00494076	0.00429695	Significant Decrease	Significant Decrease
A-1359	308.695	310.686	710.194	243.085	Tier 3 zero-reaction						1	29	491	0.39442	0.000844664	0.0015332	Significant Decrease	Significant Decrease
A-1363	309.192	311.18	554.177	87.0679	Tier 3 zero-reaction						1	29	398	0.53938	0.00395513	0.00375683	Significant Decrease	Significant Decrease
A-1364	309.217	311.204	355.601	243.085	Tier 3 zero-reaction						1	29	491	0.41235	0.00322329	0.00332396	Significant Decrease	Significant Decrease
A-1373	310.744	312.721	580.157	113.047	Tier 3 zero-reaction						2	20	306	1.6586	0.00205734	0.00255716	Significant Increase	Significant Increase
A-1450	322.514	324.411	351.102	117.043	Tier 3 zero-reaction						3	35	483	0.81641	0.0314246	0.0148528	Significant Decrease	Significant Decrease
A-1471	324.364	326.249	421.142	187.084	Tier 3 zero-reaction						1	32	495	0.3929	0.041042	0.0177568	Significant Decrease	Significant Decrease
A-1486	326.355	328.226	351.101	117.042	Tier 3 zero-reaction						3	35	483	0.81181	0.0417297	0.0179568	Significant Decrease	Significant Decrease
A-1494	327.068	329	592.124	125.014	Tier 3 zero-reaction						1	5	22	0.40373	1.49805e-06	8.86278e-05	Significant Decrease	Significant Decrease
A-1510	328.846	331.26	296.566	125.015	Tier 3 zero-reaction						1	5	23	0.36488	1.15073e-05	0.000175707	Significant Decrease	Significant Decrease
A-1527	331.516	334.653	592.124	125.015	Tier 3 zero-reaction						1	5	23	0.41894	3.24788e-05	0.000308294	Significant Decrease	Significant Decrease
A-1557	336.26	339.556	367.606	267.096	Tier 3 zero-reaction						3	50	741	0.43576	0.00836253	0.00603372	Significant Decrease	Significant Decrease
A-1560	336.484	339.775	734.206	267.096	Tier 3 zero-reaction						3	50	741	0.37382	0.0011346	0.00180383	Significant Decrease	Significant Decrease
A-1602	344.889	347.996	350.153	116.095	Tier 3 zero-reaction						1	9	187	1.6121	0.00913472	0.00635499	Significant Increase	Significant Increase
A-1613	347.022	350.082	305.096	71.0372	Tier 3 zero-reaction						1	9	290	1.56	0.0195634	0.0106463	Significant Increase	Significant Increase
A-1619	347.206	350.261	421.142	187.084	Tier 3 zero-reaction						1	32	495	1.6161	0.004221	0.00390077	Significant Increase	Significant Increase
A-1622	347.559	350.606	322.074	88.0161	Tier 3 zero-reaction						2	30	482	1.8481	0.0255978	0.0128586	Significant Increase	Significant Increase
A-1664	353.733	356.644	407.126	173.068	Tier 3 zero-reaction						1	37	446	0.63374	0.00952365	0.00653045	Significant Decrease	Significant Decrease
A-1671	354.134	357.037	365.117	131.058	Tier 3 zero-reaction						8	60	571	0.56995	0.000477877	0.00113486	Significant Decrease	Significant Decrease
A-1684	356.251	359.106	308.095	74.0368	Tier 3 zero-reaction						5	40	643	0.58524	0.0247405	0.0125486	Significant Decrease	Significant Decrease
A-1726	363.276	365.977	336.096	204.074	Tier 3 zero-reaction						2	20	416	0.61816	0.00881822	0.00622633	Significant Decrease	Significant Decrease
A-1736	364.561	367.233	363.101	129.042	Tier 3 zero-reaction						5	28	357	1.5201	0.00944585	0.00648965	Significant Increase	Significant Increase
A-1774	372.848	376.106	349.122	115.064	Tier 3 zero-reaction						2	33	454	0.58652	0.00310635	0.00325585	Significant Decrease	Significant Decrease
A-1791	377.636	380.908	382.077	148.019	Tier 3 zero-reaction						1	4	103	0.82804	0.0252271	0.0127413	Significant Decrease	Significant Decrease
A-1802	380.303	383.582	337.122	103.063	Tier 3 zero-reaction						8	45	513	0.50096	0.0363454	0.0163366	Significant Decrease	Significant Decrease
A-1821	382.5	385.786	343.103	218.089	Tier 3 zero-reaction						2	11	307	0.7565	0.046971	0.0195431	Significant Decrease	Significant Decrease
A-1834	383.516	386.805	417.111	183.053	Tier 3 zero-reaction						1	23	392	2.0505	0.00158613	0.00220235	Significant Increase	Significant Increase
A-1835	383.715	387.005	462.169	228.111	Tier 3 zero-reaction						1	8	297	1.7478	0.00838669	0.00603812	Significant Increase	Significant Increase
A-1866	390.292	393.6	350.105	116.047	Tier 3 zero-reaction						6	58	700	2.5172	0.00105404	0.00173949	Significant Increase	Significant Increase
A-1911	396.439	399.765	599.162	132.053	Tier 3 zero-reaction						4	12	256	1.5525	0.0295905	0.0142518	Significant Increase	Significant Increase
A-1920	397.546	400.876	448.19	214.131	Tier 3 zero-reaction						1	7	115	0.62243	0.0183166	0.0102289	Significant Decrease	Significant Decrease
A-1940	401.792	405.134	307.092	146.068	Tier 3 zero-reaction						4	29	339	1.9669	0.000694156	0.00136194	Significant Increase	Significant Increase
A-1944	401.901	405.243	329.106	190.095	Tier 3 zero-reaction						1	13	347	5.8144	0.000441557	0.0010923	Significant Increase	Significant Increase
A-1963	404.775	408.126	599.151	132.042	Tier 3 zero-reaction						7	65	697	0.15428	0.00146307	0.00209043	Significant Decrease	Significant Decrease
A-1966	405.198	408.551	292.106	116.096	Tier 3 zero-reaction						1	9	187	1.9246	0.0184607	0.010277	Significant Increase	Significant Increase
A-1981	407.671	411.032	734.205	267.096	Tier 3 zero-reaction						3	56	680	0.15374	6.17646e-05	0.000415252	Significant Decrease	Significant Decrease
A-1993	409.195	412.56	328.614	189.111	Tier 3 zero-reaction						1	7	119	1.4743	0.0341935	0.0157034	Significant Increase	Significant Increase
A-2006	410.805	414.176	402.148	168.089	Tier 3 zero-reaction						1	16	305	0.56652	0.00064071	0.00130306	Significant Decrease	Significant Decrease
A-2014	412.282	415.657	566.108	332.05	Tier 3 zero-reaction						1	26	328	3.5353	0.0275535	0.013532	Significant Increase	Significant Increase
A-2016	412.391	415.766	448.19	214.131	Tier 3 zero-reaction						1	7	114	0.24317	0.00197968	0.00250724	Significant Decrease	Significant Decrease
A-2022	412.713	416.09	385.108	151.049	Tier 3 zero-reaction						3	18	444	0.66189	0.0496332	0.0203569	Significant Decrease	Significant Decrease
A-2034	414.481	417.863	407.163	173.105	Tier 3 zero-reaction						4	29	349	0.44362	0.0018833	0.00243875	Significant Decrease	Significant Decrease
A-2037	414.926	418.309	600.263	366.205	Tier 3 zero-reaction						1	14	335	2.2088	0.000813437	0.00150762	Significant Increase	Significant Increase
A-2044	415.576	418.962	363.101	129.042	Tier 3 zero-reaction						5	28	357	1.354	0.00367698	0.00358202	Significant Increase	Significant Increase
A-2047	416.199	419.587	333.127	99.0682	Tier 3 zero-reaction						1	13	299	2.9143	0.000599252	0.00126013	Significant Increase	Significant Increase
A-2049	416.33	419.718	292.106	116.095	Tier 3 zero-reaction						1	9	187	3.5031	0.00245719	0.0028252	Significant Increase	Significant Increase
A-2074	419.184	422.581	307.093	146.07	Tier 3 zero-reaction						4	29	343	1.6177	0.0275084	0.0135178	Significant Increase	Significant Increase
A-2098	424.827	428.242	576.13	109.02	Tier 3 zero-reaction						1	3	125	1.3945	0.016913	0.00967638	Significant Increase	Significant Increase
A-2122	427.421	430.844	566.108	332.05	Tier 3 zero-reaction						1	26	328	2.9177	0.0254586	0.0128195	Significant Increase	Significant Increase
A-2137	430.936	434.357	624.336	390.278	Tier 3 zero-reaction						4	60	427	2.7641	0.0185792	0.0103189	Significant Increase	Significant Increase
A-2140	431.393	434.814	583.204	116.094	Tier 3 zero-reaction						1	9	187	1.9842	0.0179039	0.010071	Significant Increase	Significant Increase
A-2150	434.138	437.557	478.128	244.069	Tier 3 zero-reaction						2	29	472	0.40708	0.000241127	0.000819321	Significant Decrease	Significant Decrease
A-2152	434.356	437.775	711.178	244.069	Tier 3 zero-reaction						2	29	476	0.29181	3.28896e-05	0.000308294	Significant Decrease	Significant Decrease
A-2153	434.442	437.861	356.093	244.07	Tier 3 zero-reaction						2	29	464	0.45253	0.00229699	0.00271956	Significant Decrease	Significant Decrease
A-2163	437.185	440.602	298.088	128.059	Tier 3 zero-reaction						1	16	273	4.4997	0.0389722	0.0171228	Significant Increase	Significant Increase
A-2177	439.968	443.383	337.121	103.063	Tier 3 zero-reaction						8	45	513	0.55917	0.0400099	0.0174225	Significant Decrease	Significant Decrease
A-2187	441.232	444.647	323.079	178.042	Tier 3 zero-reaction						1	9	163	3.6973	0.0193854	0.0105889	Significant Increase	Significant Increase
A-2193	442.016	445.43	542.141	75.0316	Tier 3 zero-reaction						1	21	435	0.69347	0.0131944	0.00813344	Significant Decrease	Significant Decrease
A-2195	442.855	446.269	271.574	75.0321	Tier 3 zero-reaction						1	21	435	0.65733	0.00403782	0.00379441	Significant Decrease	Significant Decrease
A-2202	444.363	447.775	319.111	85.0529	Tier 3 zero-reaction						1	16	304	0.59137	0.0100538	0.00676085	Significant Decrease	Significant Decrease
A-2207	445.634	449.046	478.127	244.069	Tier 3 zero-reaction						2	29	476	0.38019	0.000577674	0.00123983	Significant Decrease	Significant Decrease
A-2228	449.412	452.822	583.204	116.094	Tier 3 zero-reaction						1	9	187	19.675	0.000407684	0.0010616	Significant Increase	Significant Increase
A-2248	452.649	456.071	321.109	174.101	Tier 3 zero-reaction						1	35	280	2.4133	0.00091431	0.00160177	Significant Increase	Significant Increase
A-2252	454.488	457.948	292.106	116.095	Tier 3 zero-reaction						1	9	187	12.12	0.000135752	0.000630022	Significant Increase	Significant Increase
A-2258	455.982	459.473	583.204	116.094	Tier 3 zero-reaction						1	9	187	19.544	7.90776e-05	0.00046879	Significant Increase	Significant Increase
A-2263	456.742	460.249	382.603	297.089	Tier 3 zero-reaction						1	10	281	1.9777	0.00107263	0.00175287	Significant Increase	Significant Increase
A-2309	465.33	469.016	301.586	135.055	Tier 3 zero-reaction						1	10	298	0.38279	0.00498772	0.00432035	Significant Decrease	Significant Decrease
A-2318	466.131	469.833	278.582	89.0482	Tier 3 zero-reaction						4	38	514	1.3696	0.0269297	0.0133143	Significant Increase	Significant Increase
A-2344	471.167	474.974	581.152	114.042	Tier 3 zero-reaction						2	12	242	1.3027	0.00103442	0.00172931	Significant Increase	Significant Increase
A-2347	472.324	476.155	423.14	189.082	Tier 3 zero-reaction						1	1	106	1.4254	0.0308623	0.0146741	Significant Increase	Significant Increase
A-2355	473.781	477.642	619.144	152.035	Tier 3 zero-reaction						3	7	154	0.5913	7.26033e-05	0.000445516	Significant Decrease	Significant Decrease
A-2357	474.465	478.341	333.127	99.0682	Tier 3 zero-reaction						1	13	299	0.72839	0.00705526	0.00541259	Significant Decrease	Significant Decrease
A-2358	474.736	478.617	291.098	114.08	Tier 3 zero-reaction						1	4	192	0.38767	0.00332009	0.00336795	Significant Decrease	Significant Decrease
A-2374	478.483	482.442	292.106	116.095	Tier 3 zero-reaction						1	9	187	2.2322	0.0014361	0.00207128	Significant Increase	Significant Increase
A-2383	480.277	484.269	583.203	116.094	Tier 3 zero-reaction						1	9	187	2.0872	0.00687507	0.0053206	Significant Increase	Significant Increase
A-2392	482.14	486.138	350.112	232.107	Tier 3 zero-reaction						2	20	376	0.4515	0.0165608	0.00951725	Significant Decrease	Significant Decrease
A-2398	484.27	488.275	359.118	250.118	Tier 3 zero-reaction						1	13	375	0.35254	0.00607163	0.00489854	Significant Decrease	Significant Decrease
A-2414	485.938	489.945	639.193	172.084	Tier 3 zero-reaction						2	9	287	0.45324	0.0153049	0.00900705	Significant Decrease	Significant Decrease
A-2418	487.328	491.337	320.101	172.085	Tier 3 zero-reaction						2	9	290	0.11975	0.00829145	0.00599019	Significant Decrease	Significant Decrease
A-2426	487.987	491.997	626.282	159.173	Tier 3 zero-reaction						1	2	15	0.75403	0.0205399	0.0110092	Significant Decrease	Significant Decrease
A-2429	488.33	492.341	382.111	148.052	Tier 3 zero-reaction						2	27	251	0.6287	0.0200934	0.0108359	Significant Decrease	Significant Decrease
A-2435	489.957	493.969	547.146	80.0371	Tier 3 zero-reaction						1	0	198	2.2131	0.00243622	0.00281693	Significant Increase	Significant Increase
A-2442	490.309	494.322	291.098	114.08	Tier 3 zero-reaction						1	4	192	0.74596	0.0318254	0.0149956	Significant Decrease	Significant Decrease
A-2445	490.613	494.626	355.103	242.09	Tier 3 zero-reaction						1	23	540	0.21431	0.00161905	0.00222016	Significant Decrease	Significant Decrease
A-2449	491.027	495.04	570.136	103.026	Tier 3 zero-reaction						2	14	351	0.60156	0.000473401	0.00113059	Significant Decrease	Significant Decrease
A-2454	491.311	495.325	581.188	114.079	Tier 3 zero-reaction						1	4	192	0.7126	0.0195834	0.0106537	Significant Decrease	Significant Decrease
A-2464	493.777	497.794	698.267	231.158	Tier 3 zero-reaction						1	7	69	0.59309	0.00274233	0.0030201	Significant Decrease	Significant Decrease
A-2483	499.436	503.461	555.209	88.0996	Tier 3 zero-reaction						1	5	80	2.4036	0.00889595	0.00625658	Significant Increase	Significant Increase
A-2516	506.139	510.171	698.267	231.158	Tier 3 zero-reaction						1	7	68	0.36641	0.0035389	0.00350692	Significant Decrease	Significant Decrease
A-2550	511.365	515.404	609.136	142.027	Tier 3 zero-reaction						3	6	332	1.4224	0.0125594	0.00786376	Significant Increase	Significant Increase
A-2579	518.69	522.738	612.267	145.158	Tier 3 zero-reaction						1	3	23	2.3202	0.00607582	0.00489854	Significant Increase	Significant Increase
A-2585	519.713	523.762	301.088	134.06	Tier 3 zero-reaction						1	5	103	1.9277	0.0118176	0.00754057	Significant Increase	Significant Increase
A-2607	523.254	527.308	533.21	299.151	Tier 3 zero-reaction						1	4	129	0.5376	0.000819394	0.00151071	Significant Decrease	Significant Decrease
A-2632	528.127	532.187	601.168	134.059	Tier 3 zero-reaction						5	69	762	1.7301	0.0189719	0.0104468	Significant Increase	Significant Increase
A-2669	536.144	540.131	599.152	132.043	Tier 3 zero-reaction						7	69	753	1.2612	0.0412418	0.0178018	Significant Increase	Significant Increase
A-2702	542.4	546.321	586.167	119.058	Tier 3 zero-reaction						3	35	511	0.35047	0.0158332	0.00920031	Significant Decrease	Significant Decrease
A-2705	542.963	546.878	593.151	126.042	Tier 3 zero-reaction						2	14	370	1.8692	0.00127639	0.00193807	Significant Increase	Significant Increase
A-2710	545.553	549.44	603.147	136.037	Tier 3 zero-reaction						3	24	619	0.39073	0.00520008	0.00443455	Significant Decrease	Significant Decrease
A-2756	555.178	558.964	594.172	127.063	Tier 3 zero-reaction						2	20	335	0.5988	0.00421526	0.00389762	Significant Decrease	Significant Decrease
A-2813	570.722	574.65	577.157	110.048	Tier 3 zero-reaction						1	8	272	2.4363	0.000115679	0.00057385	Significant Increase	Significant Increase
A-2827	576.566	580.616	603.148	136.038	Tier 3 zero-reaction						3	24	617	0.53596	4.80169e-05	0.000371633	Significant Decrease	Significant Decrease
A-2833	579.077	583.179	577.157	110.048	Tier 3 zero-reaction						1	8	272	2.3742	2.3352e-05	0.000265571	Significant Increase	Significant Increase
A-2835	579.316	583.423	344.106	110.048	Tier 3 zero-reaction						1	8	272	2.0413	0.00460763	0.00413021	Significant Increase	Significant Increase
A-2837	579.693	583.808	289.082	110.048	Tier 3 zero-reaction						1	8	272	2.2159	0.0121793	0.00769207	Significant Increase	Significant Increase
A-2839	579.913	584.032	635.199	168.089	Tier 3 zero-reaction						1	16	305	0.39304	0.00661449	0.00518417	Significant Decrease	Significant Decrease
A-2887	595.625	600.072	584.305	350.247	Tier 3 zero-reaction						5	59	627	1.8293	0.0258581	0.0129466	Significant Increase	Significant Increase
A-2890	598.467	602.972	635.092	167.983	Tier 3 zero-reaction						1	12	152	1.2862	0.00166382	0.00226144	Significant Increase	Significant Increase
A-2943	616.296	621.173	635.092	167.983	Tier 3 zero-reaction						1	12	152	1.272	0.0186588	0.0103398	Significant Increase	Significant Increase
A-2947	619.308	624.248	603.162	136.052	Tier 3 zero-reaction						1	41	403	0.74467	0.0099671	0.00672099	Significant Decrease	Significant Decrease
A-2951	621.481	626.465	302.085	136.053	Tier 3 zero-reaction						1	41	401	0.7565	0.0382394	0.0169343	Significant Decrease	Significant Decrease
A-2958	623.653	628.682	603.162	136.052	Tier 3 zero-reaction						1	41	402	0.73697	0.00769843	0.00570728	Significant Decrease	Significant Decrease
A-2983	630.546	635.719	535.283	301.224	Tier 3 zero-reaction						2	9	90	1.6005	0.0211914	0.0112466	Significant Increase	Significant Increase
A-3078	706.783	713.12	584.304	350.245	Tier 3 zero-reaction						5	58	617	1.3735	0.022944	0.0118678	Significant Increase	Significant Increase
C-3	76.999	80.722	287.106	125.014	Tier 3 zero-reaction						1	5	23	0.32969	0.00556826	0.00463124	Significant Decrease	Significant Decrease
C-9	77.522	81.244	419.192	257.101	Tier 3 zero-reaction						2	29	451	0.39569	0.00162021	0.00222016	Significant Decrease	Significant Decrease
C-12	77.736	81.458	284.139	122.048	Tier 3 zero-reaction						1	9	170	0.70132	0.00803021	0.00586482	Significant Decrease	Significant Decrease
C-14	78.134	81.856	467.302	144.126	Tier 3 zero-reaction						2	9	105	1.576	0.0241996	0.0123556	Significant Increase	Significant Increase
C-42	80.832	84.554	290.15	128.059	Tier 3 zero-reaction						1	16	273	2.4793	0.0356852	0.0161716	Significant Increase	Significant Increase
C-58	85.258	88.835	510.343	187.168	Tier 3 zero-reaction						2	3	31	0.3366	0.0116805	0.00748123	Significant Decrease	Significant Decrease
C-72	87.244	90.741	410.244	87.0682	Tier 3 zero-reaction						1	29	397	0.23419	3.60038e-05	0.000324264	Significant Decrease	Significant Decrease
C-102	91.112	94.452	261.16	99.0684	Tier 3 zero-reaction						1	13	299	0.53604	1.01579e-05	0.000165369	Significant Decrease	Significant Decrease
C-136	96.425	99.55	323.197	161.106	Tier 3 zero-reaction						1	14	403	0.2995	0.000167445	0.000698075	Significant Decrease	Significant Decrease
C-143	96.665	99.78	323.176	161.085	Tier 3 zero-reaction						1	14	168	0.32417	0.000270179	0.000846854	Significant Decrease	Significant Decrease
C-176	102.589	105.464	486.205	163.03	Tier 3 zero-reaction						1	12	229	2.2411	0.000665541	0.00133729	Significant Increase	Significant Increase
C-177	103.016	105.873	416.192	254.101	Tier 3 zero-reaction						1	14	439	0.50393	0.00372151	0.00360874	Significant Decrease	Significant Decrease
C-193	105.747	108.494	307.202	145.11	Tier 3 zero-reaction						1	19	300	0.29797	3.33104e-05	0.000308294	Significant Decrease	Significant Decrease
C-208	107.004	109.7	508.232	346.14	Tier 3 zero-reaction						1	8	348	1.3205	0.0165988	0.00953583	Significant Increase	Significant Increase
C-215	107.906	110.566	271.111	109.02	Tier 3 zero-reaction						1	3	125	0.18149	0.00292498	0.00314057	Significant Decrease	Significant Decrease
C-216	107.963	110.621	438.169	276.078	Tier 3 zero-reaction						1	9	261	1.2629	0.00991464	0.00670025	Significant Increase	Significant Increase
C-231	110.201	112.768	520.187	358.096	Tier 3 zero-reaction						2	7	238	6.7284	0.00413149	0.00385212	Significant Increase	Significant Increase
C-233	110.577	113.129	323.196	161.105	Tier 3 zero-reaction						1	14	403	0.31742	0.000145094	0.000653804	Significant Decrease	Significant Decrease
C-235	111.015	113.549	510.343	187.168	Tier 3 zero-reaction						2	3	31	0.41747	0.0107493	0.00708328	Significant Decrease	Significant Decrease
C-264	115.663	118.009	426.202	103.027	Tier 3 zero-reaction						2	14	351	0.70145	0.00114548	0.00181488	Significant Decrease	Significant Decrease
C-296	120.926	123.058	271.111	109.02	Tier 3 zero-reaction						1	3	125	0.17826	0.00016886	0.000698775	Significant Decrease	Significant Decrease
C-301	122.299	124.375	520.187	358.096	Tier 3 zero-reaction						2	7	239	7.7427	0.00566542	0.00468764	Significant Increase	Significant Increase
C-305	122.839	124.893	321.217	159.126	Tier 3 zero-reaction						1	13	243	0.4444	0.000347929	0.000955095	Significant Decrease	Significant Decrease
C-311	123.619	125.642	323.197	161.106	Tier 3 zero-reaction						1	14	403	0.30967	8.86672e-05	0.000507637	Significant Decrease	Significant Decrease
C-319	124.705	126.684	620.213	458.122	Tier 3 zero-reaction						1	11	359	47.789	0.000878252	0.00157535	Significant Increase	Significant Increase
C-341	127.767	129.622	256.168	188.153	Tier 3 zero-reaction						1	4	83	2.7453	0.00204124	0.00254471	Significant Increase	Significant Increase
C-362	130.641	132.38	521.25	198.075	Tier 3 zero-reaction						1	32	343	1.3716	0.00424882	0.0039114	Significant Increase	Significant Increase
C-366	131.292	133.005	239.626	155.07	Tier 3 zero-reaction						1	14	279	2.1289	0.00144779	0.00207934	Significant Increase	Significant Increase
C-388	134.448	136.033	478.243	155.068	Tier 3 zero-reaction						1	14	272	2.1221	5.73445e-05	0.000401604	Significant Increase	Significant Increase
C-395	135.362	136.91	511.328	188.153	Tier 3 zero-reaction						1	4	83	2.1442	0.00100295	0.00170049	Significant Increase	Significant Increase
C-402	136.148	137.664	263.163	202.143	Tier 3 zero-reaction						2	4	36	1.4889	0.014679	0.00874095	Significant Increase	Significant Increase
C-405	136.591	138.089	525.318	202.142	Tier 3 zero-reaction						2	4	36	1.4577	0.0138361	0.0084142	Significant Increase	Significant Increase
C-424	138.388	139.814	449.203	287.111	Tier 3 zero-reaction						1	13	426	0.51273	0.000777271	0.00146826	Significant Decrease	Significant Decrease
C-448	141.838	143.124	256.168	188.153	Tier 3 zero-reaction						1	4	83	1.8182	0.00176053	0.00234352	Significant Increase	Significant Increase
C-513	151.23	152.728	510.343	187.168	Tier 3 zero-reaction						2	3	31	0.34292	0.00164587	0.00224266	Significant Decrease	Significant Decrease
C-532	153.959	155.615	454.233	131.057	Tier 3 zero-reaction						8	60	570	0.60698	0.0154029	0.00904486	Significant Decrease	Significant Decrease
C-606	164.528	165.861	552.264	229.088	Tier 3 zero-reaction						1	1	68	0.71702	0.0199905	0.0108048	Significant Decrease	Significant Decrease
C-615	166.496	167.769	390.172	228.081	Tier 3 zero-reaction						1	2	127	0.66625	0.037694	0.0167817	Significant Decrease	Significant Decrease
C-624	167.406	168.65	637.241	314.066	Tier 3 zero-reaction						3	8	302	0.68103	0.0109798	0.00719383	Significant Decrease	Significant Decrease
C-660	171.388	172.511	276.636	229.089	Tier 3 zero-reaction						1	1	58	0.6615	0.0431406	0.018384	Significant Decrease	Significant Decrease
C-690	174.114	175.225	232.121	140.059	Tier 3 zero-reaction						4	16	329	0.47168	0.00464633	0.00415599	Significant Decrease	Significant Decrease
C-703	175.272	176.442	449.203	287.112	Tier 3 zero-reaction						1	13	427	0.38477	0.000267504	0.000846854	Significant Decrease	Significant Decrease
C-712	176.208	177.424	479.229	156.053	Tier 3 zero-reaction						3	17	320	0.49551	0.0310971	0.0147522	Significant Decrease	Significant Decrease
C-713	176.215	177.432	439.27	116.094	Tier 3 zero-reaction						1	9	187	1.7479	0.0032922	0.00335405	Significant Increase	Significant Increase
C-748	179.457	180.838	432.195	109.02	Tier 3 zero-reaction						1	3	125	0.19749	0.00144374	0.00207531	Significant Decrease	Significant Decrease
C-789	182.543	184.08	552.264	229.088	Tier 3 zero-reaction						1	1	68	0.66279	0.0242933	0.0123857	Significant Decrease	Significant Decrease
C-793	182.759	184.307	453.286	130.11	Tier 3 zero-reaction						1	10	167	4.8863	0.00490605	0.00428103	Significant Increase	Significant Increase
C-796	182.947	184.504	442.234	119.058	Tier 3 zero-reaction						3	35	512	0.76474	0.0135131	0.00828041	Significant Decrease	Significant Decrease
C-798	182.99	184.549	242.134	160.085	Tier 3 zero-reaction						1	35	328	1.495	0.0280896	0.0137227	Significant Increase	Significant Increase
C-800	183.114	184.679	483.261	160.085	Tier 3 zero-reaction						1	35	328	1.666	0.00678316	0.00526943	Significant Increase	Significant Increase
C-811	183.846	185.448	467.302	144.126	Tier 3 zero-reaction						2	9	105	4.7188	0.0118787	0.00756549	Significant Increase	Significant Increase
C-813	184.013	185.624	410.244	87.0683	Tier 3 zero-reaction						1	29	397	0.54363	0.00163702	0.00223587	Significant Decrease	Significant Decrease
C-827	189.557	191.448	693.426	370.25	Tier 3 zero-reaction						1	4	121	0.49837	0.000907374	0.00160177	Significant Decrease	Significant Decrease
C-830	190.42	192.354	448.19	125.015	Tier 3 zero-reaction						1	5	23	0.19737	1.36848e-05	0.000189071	Significant Decrease	Significant Decrease
C-840	193.02	194.936	488.221	165.046	Tier 3 zero-reaction						1	7	234	3.5312	0.0162319	0.00938953	Significant Increase	Significant Increase
C-847	194.81	196.699	272.139	110.048	Tier 3 zero-reaction						1	8	272	0.43858	0.0056835	0.00469671	Significant Decrease	Significant Decrease
C-860	195.505	197.383	468.249	145.074	Tier 3 zero-reaction						6	54	511	2.035	0.0307988	0.0146698	Significant Increase	Significant Increase
C-875	196.628	198.489	467.301	144.126	Tier 3 zero-reaction						2	9	105	4.6627	0.0155685	0.00910345	Significant Increase	Significant Increase
C-899	199.216	201.037	226.612	129.042	Tier 3 zero-reaction						5	28	357	1.7254	0.00182383	0.00239137	Significant Increase	Significant Increase
C-901	199.252	201.073	448.19	125.014	Tier 3 zero-reaction						1	5	22	0.2027	6.23668e-07	6.51639e-05	Significant Decrease	Significant Decrease
C-909	199.71	201.524	483.26	160.085	Tier 3 zero-reaction						1	35	324	1.6615	0.00461903	0.00413599	Significant Increase	Significant Increase
C-914	199.88	201.691	242.134	160.085	Tier 3 zero-reaction						1	35	328	1.6718	0.00601787	0.00487424	Significant Increase	Significant Increase
C-916	199.941	201.751	242.646	161.109	Tier 3 zero-reaction						1	0	4	1.5743	0.000613867	0.00127298	Significant Increase	Significant Increase
C-934	202.031	203.809	337.176	175.084	Tier 3 zero-reaction						1	41	651	0.33847	3.96113e-05	0.000332094	Significant Decrease	Significant Decrease
C-976	207.154	208.853	448.19	125.015	Tier 3 zero-reaction						1	5	23	0.21856	3.23677e-05	0.000308294	Significant Decrease	Significant Decrease
C-1002	211.576	213.208	226.612	129.042	Tier 3 zero-reaction						5	28	357	1.9089	0.00728672	0.00552412	Significant Increase	Significant Increase
C-1012	213.224	214.83	552.263	229.088	Tier 3 zero-reaction						1	1	68	0.67169	0.0393514	0.0172215	Significant Decrease	Significant Decrease
C-1028	214.992	216.571	468.249	145.074	Tier 3 zero-reaction						6	54	511	0.75369	0.00276395	0.00303392	Significant Decrease	Significant Decrease
C-1029	215.175	216.751	436.222	113.047	Tier 3 zero-reaction						2	20	306	0.61774	0.0239905	0.0122856	Significant Decrease	Significant Decrease
C-1035	216.021	217.584	468.214	145.038	Tier 3 zero-reaction						1	25	405	1.6656	0.000166993	0.00069793	Significant Increase	Significant Increase
C-1042	216.322	217.88	476.167	152.992	Tier 3 zero-reaction						1	3	27	0.54868	0.00106718	0.00174737	Significant Decrease	Significant Decrease
C-1057	217.536	219.076	669.316	346.14	Tier 3 zero-reaction						1	8	348	1.8443	0.0140242	0.00847071	Significant Increase	Significant Increase
C-1059	217.635	219.173	559.257	236.082	Tier 3 zero-reaction						1	30	510	0.66772	0.033943	0.0156278	Significant Decrease	Significant Decrease
C-1083	219.322	220.892	297.127	135.036	Tier 3 zero-reaction						2	10	195	2.2808	0.000419557	0.00106613	Significant Increase	Significant Increase
C-1092	220.496	222.091	277.154	115.063	Tier 3 zero-reaction						2	33	454	0.48015	0.00330309	0.00335948	Significant Decrease	Significant Decrease
C-1129	224.441	226.119	483.26	160.085	Tier 3 zero-reaction						1	35	328	1.6805	0.0139851	0.00846173	Significant Increase	Significant Increase
C-1138	226.67	228.395	426.239	103.064	Tier 3 zero-reaction						8	45	513	0.39101	0.000419248	0.00106613	Significant Decrease	Significant Decrease
C-1139	226.804	228.533	396.228	73.0525	Tier 3 zero-reaction						3	18	409	0.56988	0.00359976	0.00353996	Significant Decrease	Significant Decrease
C-1144	227.37	229.111	552.263	229.088	Tier 3 zero-reaction						1	1	68	0.65494	0.0185856	0.010319	Significant Decrease	Significant Decrease
C-1180	232.064	233.905	438.238	115.063	Tier 3 zero-reaction						2	33	454	0.32221	0.000965571	0.00165559	Significant Decrease	Significant Decrease
C-1188	233.062	234.924	468.284	145.109	Tier 3 zero-reaction						1	19	300	0.58479	0.0024089	0.00280243	Significant Decrease	Significant Decrease
C-1198	234.776	236.674	279.17	117.079	Tier 3 zero-reaction						5	38	484	0.76573	0.0209704	0.0111683	Significant Decrease	Significant Decrease
C-1238	239.067	241.056	452.254	129.079	Tier 3 zero-reaction						4	30	417	0.43398	0.00527019	0.00446454	Significant Decrease	Significant Decrease
C-1239	239.179	241.171	601.301	278.126	Tier 3 zero-reaction						2	13	232	0.66813	0.0230106	0.0118963	Significant Decrease	Significant Decrease
C-1263	241.568	243.61	279.17	117.079	Tier 3 zero-reaction						5	38	484	0.77446	0.0157833	0.00917615	Significant Decrease	Significant Decrease
C-1267	241.884	243.933	552.264	229.088	Tier 3 zero-reaction						1	1	68	0.65959	0.020483	0.0109858	Significant Decrease	Significant Decrease
C-1344	251.508	253.698	504.248	181.073	Tier 3 zero-reaction						5	42	465	0.62775	0.00424206	0.0039114	Significant Decrease	Significant Decrease
C-1359	254.356	256.5	440.23	117.055	Tier 3 zero-reaction						1	4	81	0.66304	0.00197317	0.00250622	Significant Decrease	Significant Decrease
C-1366	254.818	256.955	291.17	129.079	Tier 3 zero-reaction						4	30	418	0.74987	0.0275229	0.0135209	Significant Decrease	Significant Decrease
C-1378	256.291	258.404	279.17	117.079	Tier 3 zero-reaction						5	38	484	0.7588	0.0325675	0.0152208	Significant Decrease	Significant Decrease
C-1384	256.845	258.95	336.192	174.1	Tier 3 zero-reaction						1	35	276	0.56236	0.0132335	0.00814853	Significant Decrease	Significant Decrease
C-1392	258.133	260.216	537.307	214.131	Tier 3 zero-reaction						1	7	114	0.6739	0.00958556	0.00655408	Significant Decrease	Significant Decrease
C-1409	260.6	262.644	458.211	135.035	Tier 3 zero-reaction						2	10	195	0.48372	0.00010904	0.000562617	Significant Decrease	Significant Decrease
C-1415	261.595	263.623	601.301	278.125	Tier 3 zero-reaction						2	11	199	0.67586	0.0143865	0.00861563	Significant Decrease	Significant Decrease
C-1416	262.192	264.211	472.227	149.051	Tier 3 zero-reaction						1	9	167	0.72038	0.0297061	0.0142993	Significant Decrease	Significant Decrease
C-1454	272.28	274.138	537.307	214.131	Tier 3 zero-reaction						1	7	115	3.1135	0.0051574	0.00441471	Significant Increase	Significant Increase
C-1498	279.366	281.594	454.245	131.069	Tier 3 zero-reaction						1	6	125	0.61485	0.00312286	0.00326247	Significant Decrease	Significant Decrease
C-1535	285.015	287.918	552.262	229.087	Tier 3 zero-reaction						1	5	207	0.67475	0.00622446	0.00498362	Significant Decrease	Significant Decrease
C-1542	286.044	289.035	437.218	114.043	Tier 3 zero-reaction						2	12	242	3.3788	0.0269718	0.0133227	Significant Increase	Significant Increase
C-1547	287.294	290.251	277.155	115.063	Tier 3 zero-reaction						2	33	454	0.64665	0.0117563	0.0075244	Significant Decrease	Significant Decrease
C-1551	288.439	291.364	527.265	204.089	Tier 3 zero-reaction						1	12	182	0.56184	0.0228907	0.0118513	Significant Decrease	Significant Decrease
C-1584	293.936	296.71	309.16	147.068	Tier 3 zero-reaction						1	12	224	0.48743	0.00106708	0.00174737	Significant Decrease	Significant Decrease
C-1609	296.77	299.466	365.207	203.116	Tier 3 zero-reaction						1	22	428	0.4001	0.00234407	0.00274804	Significant Decrease	Significant Decrease
C-1614	297.494	300.17	279.17	117.079	Tier 3 zero-reaction						5	38	484	0.77464	0.043722	0.0185656	Significant Decrease	Significant Decrease
C-1619	298.304	300.957	488.255	165.08	Tier 3 zero-reaction						4	48	377	0.66103	0.000390413	0.00103108	Significant Decrease	Significant Decrease
C-1625	299.662	302.278	454.27	131.095	Tier 3 zero-reaction						6	36	394	0.52379	0.000481533	0.00113862	Significant Decrease	Significant Decrease
C-1630	300.372	302.969	444.195	121.02	Tier 3 zero-reaction						2	10	238	0.20364	0.00286992	0.00310143	Significant Decrease	Significant Decrease
C-1643	302.318	304.862	458.243	135.068	Tier 3 zero-reaction						2	20	291	0.81779	0.0425709	0.0182063	Significant Decrease	Significant Decrease
C-1667	308.115	310.498	444.195	121.019	Tier 3 zero-reaction						2	10	238	0.39676	0.0021247	0.00259838	Significant Decrease	Significant Decrease
C-1675	308.973	311.333	454.269	131.094	Tier 3 zero-reaction						6	36	394	0.56609	0.00136919	0.00201637	Significant Decrease	Significant Decrease
C-1677	309.252	311.604	452.218	129.042	Tier 3 zero-reaction						5	28	357	1.8023	0.00108804	0.00176863	Significant Increase	Significant Increase
C-1702	319.288	321.364	698.313	536.221	Tier 3 zero-reaction						1	9	218	0.61864	0.0252117	0.0127373	Significant Decrease	Significant Decrease
C-1722	322.244	324.239	410.207	87.0317	Tier 3 zero-reaction						1	18	380	1.3898	0.00304663	0.00321593	Significant Increase	Significant Increase
C-1753	328.949	331.204	486.205	163.03	Tier 3 zero-reaction						1	12	229	1.2815	0.0353346	0.0160625	Significant Increase	Significant Increase
C-1766	330.191	332.674	454.233	131.058	Tier 3 zero-reaction						8	60	570	0.68671	0.00665845	0.00519916	Significant Decrease	Significant Decrease
C-1775	332.228	335.084	452.218	129.042	Tier 3 zero-reaction						5	28	357	2.6933	0.0171656	0.00977931	Significant Increase	Significant Increase
C-1788	334.411	337.362	426.202	103.026	Tier 3 zero-reaction						2	14	351	2.5522	0.00312163	0.00326247	Significant Increase	Significant Increase
C-1789	334.474	337.424	226.613	129.043	Tier 3 zero-reaction						5	28	357	3.6119	0.0468495	0.0195168	Significant Increase	Significant Increase
C-1792	334.799	337.746	452.218	129.043	Tier 3 zero-reaction						5	28	357	3.1727	0.0362936	0.0163366	Significant Increase	Significant Increase
C-1797	336.873	339.8	452.218	129.042	Tier 3 zero-reaction						5	28	357	2.474	0.0360256	0.0162639	Significant Increase	Significant Increase
C-1805	339.574	342.474	543.26	220.084	Tier 3 zero-reaction						1	19	225	0.6742	0.0381833	0.0169186	Significant Decrease	Significant Decrease
C-1808	340.147	343.043	440.2	117.025	Tier 3 zero-reaction						1	3	98	1.3323	0.0212931	0.0112863	Significant Increase	Significant Increase
C-1842	345.696	348.537	349.175	187.084	Tier 3 zero-reaction						1	32	495	0.68108	0.0187804	0.0103811	Significant Decrease	Significant Decrease
C-1880	354.668	357.422	552.263	229.088	Tier 3 zero-reaction						1	1	68	0.66589	0.0196488	0.0106753	Significant Decrease	Significant Decrease
C-1883	354.867	357.618	446.209	123.033	Tier 3 zero-reaction						2	9	221	1.9949	0.00555859	0.0046301	Significant Increase	Significant Increase
C-1886	355.448	358.194	438.238	115.062	Tier 3 zero-reaction						2	33	454	0.50199	0.0171618	0.00977931	Significant Decrease	Significant Decrease
C-1899	356.37	359.107	279.169	117.078	Tier 3 zero-reaction						5	38	484	0.76154	0.0454987	0.0190969	Significant Decrease	Significant Decrease
C-1905	357.924	360.645	464.159	140.983	Tier 3 zero-reaction						1	1	80	1.9618	0.0254719	0.0128223	Significant Increase	Significant Increase
C-1911	358.467	361.183	426.202	103.027	Tier 3 zero-reaction						2	14	351	1.809	0.0150305	0.00888836	Significant Increase	Significant Increase
C-1959	369.47	372.502	410.243	87.0681	Tier 3 zero-reaction						1	29	397	1.5453	0.0345438	0.0158346	Significant Increase	Significant Increase
C-1985	373.145	376.49	422.243	99.0681	Tier 3 zero-reaction						1	13	299	2.0865	0.00415487	0.0038653	Significant Increase	Significant Increase
C-1990	373.76	377.106	426.239	103.063	Tier 3 zero-reaction						8	45	513	0.52588	0.00413709	0.00385519	Significant Decrease	Significant Decrease
C-2011	377.061	380.417	243.607	163.03	Tier 3 zero-reaction						1	12	229	3.2616	3.33788e-05	0.000308294	Significant Increase	Significant Increase
C-2012	377.09	380.446	486.206	163.03	Tier 3 zero-reaction						1	12	229	3.2725	5.42946e-05	0.000399605	Significant Increase	Significant Increase
C-2018	378.372	381.732	305.185	143.093	Tier 3 zero-reaction						1	19	346	0.63101	0.0112004	0.00729089	Significant Decrease	Significant Decrease
C-2042	381.389	384.758	488.255	165.08	Tier 3 zero-reaction						4	48	377	0.77678	0.0282558	0.0137717	Significant Decrease	Significant Decrease
C-2053	382.654	386.026	412.223	89.0471	Tier 3 zero-reaction						4	38	514	0.7148	0.00477741	0.00422352	Significant Decrease	Significant Decrease
C-2064	384.8	388.178	432.144	270.053	Tier 3 zero-reaction						2	21	339	0.5643	0.0234219	0.0120479	Significant Decrease	Significant Decrease
C-2110	394.432	397.839	488.255	165.079	Tier 3 zero-reaction						4	48	378	0.66988	0.00130983	0.00196393	Significant Decrease	Significant Decrease
C-2111	394.593	397.999	438.238	115.063	Tier 3 zero-reaction						2	33	454	0.52957	0.0013859	0.00203236	Significant Decrease	Significant Decrease
C-2121	395.171	398.58	284.139	122.048	Tier 3 zero-reaction						1	9	170	1.4517	0.00596251	0.00483451	Significant Increase	Significant Increase
C-2129	396.643	400.055	500.22	177.044	Tier 3 zero-reaction						1	16	229	0.46551	0.00272598	0.00301003	Significant Decrease	Significant Decrease
C-2132	396.997	400.41	457.233	134.058	Tier 3 zero-reaction						5	69	762	3.0512	0.0102649	0.00685595	Significant Increase	Significant Increase
C-2183	410.552	413.827	279.17	117.079	Tier 3 zero-reaction						5	38	484	0.75936	0.0372249	0.0166349	Significant Decrease	Significant Decrease
C-2190	411.458	414.719	531.263	208.088	Tier 3 zero-reaction						1	3	157	1.4421	0.0105533	0.00698719	Significant Increase	Significant Increase
C-2191	411.555	414.814	486.205	163.03	Tier 3 zero-reaction						1	12	229	1.2852	0.00520903	0.00443707	Significant Increase	Significant Increase
C-2207	415.543	418.74	505.233	182.058	Tier 3 zero-reaction						6	45	368	2.2913	0.0361218	0.01629	Significant Increase	Significant Increase
C-2217	418.063	421.222	433.223	110.048	Tier 3 zero-reaction						1	8	272	0.64193	0.024413	0.0124225	Significant Decrease	Significant Decrease
C-2273	426.928	429.949	279.17	117.079	Tier 3 zero-reaction						5	38	484	0.77704	0.010578	0.00700075	Significant Decrease	Significant Decrease
C-2308	433.842	436.969	384.191	61.0158	Tier 3 zero-reaction						1	6	242	0.25357	0.00468758	0.0041764	Significant Decrease	Significant Decrease
C-2316	434.722	437.867	454.269	131.094	Tier 3 zero-reaction						6	36	394	0.63702	0.000490896	0.00114575	Significant Decrease	Significant Decrease
C-2328	437.698	440.904	438.239	115.063	Tier 3 zero-reaction						2	33	454	0.45665	0.00116835	0.00183227	Significant Decrease	Significant Decrease
C-2394	448.728	452.157	371.178	48.003	Tier 3 zero-reaction						1	3	74	1.5106	0.0218937	0.0114917	Significant Increase	Significant Increase
C-2401	450.113	453.571	503.217	180.042	Tier 3 zero-reaction						7	39	340	0.25729	0.0168149	0.00964008	Significant Decrease	Significant Decrease
C-2404	450.765	454.235	552.263	229.088	Tier 3 zero-reaction						1	1	68	0.69091	0.00193635	0.00248245	Significant Decrease	Significant Decrease
C-2416	453.39	456.915	279.17	117.078	Tier 3 zero-reaction						5	38	484	0.76153	0.014484	0.00865293	Significant Decrease	Significant Decrease
C-2419	454.198	457.74	408.228	85.0524	Tier 3 zero-reaction						1	16	304	0.46353	0.000254652	0.000828244	Significant Decrease	Significant Decrease
C-2422	454.848	458.403	438.238	115.062	Tier 3 zero-reaction						2	33	454	0.48524	0.000269133	0.000846854	Significant Decrease	Significant Decrease
C-2445	459.357	463.006	500.203	177.027	Tier 3 zero-reaction						1	9	159	2.3234	0.015534	0.00909598	Significant Increase	Significant Increase
C-2522	478.458	482.504	279.17	117.079	Tier 3 zero-reaction						5	38	484	0.79766	0.00265466	0.00296061	Significant Decrease	Significant Decrease
C-2534	479.979	484.056	526.2	203.025	Tier 3 zero-reaction						1	2	159	2.0161	0.022409	0.0116887	Significant Increase	Significant Increase
C-2561	485.983	490.158	422.243	99.068	Tier 3 zero-reaction						1	13	299	0.58006	0.00127355	0.00193552	Significant Decrease	Significant Decrease
C-2575	487.7	491.875	279.17	117.079	Tier 3 zero-reaction						5	38	484	0.783	0.0217816	0.0114467	Significant Decrease	Significant Decrease
C-2598	495.147	499.316	250.631	177.079	Tier 3 zero-reaction						1	18	263	0.69626	0.0144704	0.00865201	Significant Decrease	Significant Decrease
C-2627	503.517	507.681	323.123	161.032	Tier 3 zero-reaction						2	14	240	2.3197	0.00257894	0.0029196	Significant Increase	Significant Increase
C-2637	507.119	511.28	470.243	147.068	Tier 3 zero-reaction						1	12	224	0.65754	0.000225876	0.000797776	Significant Decrease	Significant Decrease
C-2657	512.588	516.746	438.239	115.064	Tier 3 zero-reaction						2	33	454	0.51508	0.00416821	0.0038734	Significant Decrease	Significant Decrease
C-2715	530.332	534.46	579.415	256.24	Tier 3 zero-reaction						2	14	266	1.4876	0.00879646	0.00622063	Significant Increase	Significant Increase
C-2733	535.61	539.669	279.17	117.079	Tier 3 zero-reaction						5	38	484	0.79497	0.0150129	0.0088842	Significant Decrease	Significant Decrease
C-2740	538.094	542.121	552.263	229.088	Tier 3 zero-reaction						1	1	67	0.67134	0.0399373	0.0174141	Significant Decrease	Significant Decrease
C-2741	538.166	542.192	500.203	177.028	Tier 3 zero-reaction						1	9	159	2.3647	0.00629159	0.00501814	Significant Increase	Significant Increase
C-2767	545.049	548.985	512.256	189.081	Tier 3 zero-reaction						2	19	244	4.6532	0.0237761	0.0121926	Significant Increase	Significant Increase
C-2788	551.648	555.497	561.237	238.062	Tier 3 zero-reaction						1	24	389	2.9041	0.0226145	0.0117652	Significant Increase	Significant Increase
C-2803	556.212	560.002	461.372	299.281	Tier 3 zero-reaction						3	14	143	1.635	0.0182197	0.0101801	Significant Increase	Significant Increase
C-2858	586.514	590.8	434.326	272.235	Tier 3 zero-reaction						1	15	170	1.2582	0.0286295	0.0139121	Significant Increase	Significant Increase
C-2860	587.699	592.011	279.17	117.079	Tier 3 zero-reaction						5	38	484	0.77979	0.0112083	0.00729089	Significant Decrease	Significant Decrease
C-2865	590.623	594.999	404.279	242.188	Tier 3 zero-reaction						1	14	138	0.7067	0.0232511	0.0119933	Significant Decrease	Significant Decrease
C-2890	600.627	605.222	478.352	316.261	Tier 3 zero-reaction						2	11	139	0.44817	0.00605278	0.00489104	Significant Decrease	Significant Decrease
C-2921	622.306	627.375	279.17	117.078	Tier 3 zero-reaction						5	38	484	0.80527	0.0182114	0.0101801	Significant Decrease	Significant Decrease
C-2931	625.301	630.436	544.252	382.161	Tier 3 zero-reaction						1	15	379	0.39941	0.000654537	0.00132313	Significant Decrease	Significant Decrease
C-2948	636.608	641.99	569.322	246.147	Tier 3 zero-reaction						1	7	167	0.45611	0.0138111	0.00840513	Significant Decrease	Significant Decrease
C-2957	644.735	650.267	581.394	419.303	Tier 3 zero-reaction						1	24	336	0.70531	0.0418312	0.0179912	Significant Decrease	Significant Decrease
C-2965	654.666	660.341	629.392	467.301	Tier 3 zero-reaction						1	16	256	0.79876	0.025734	0.0129076	Significant Decrease	Significant Decrease
C-2979	669.324	675.21	376.284	214.193	Tier 3 zero-reaction						1	8	93	0.68334	0.0188451	0.0103984	Significant Decrease	Significant Decrease
C-2982	670.77	676.676	462.356	300.264	Tier 3 zero-reaction						1	12	212	1.5187	0.0187905	0.0103811	Significant Increase	Significant Increase
C-2991	679.163	685.19	496.379	334.288	Tier 3 zero-reaction						1	6	234	0.59401	0.0225919	0.0117621	Significant Decrease	Significant Decrease
C-2995	684.949	691.059	279.17	117.079	Tier 3 zero-reaction						5	38	484	0.70978	0.00564147	0.00467816	Significant Decrease	Significant Decrease
C-3015	714.834	721.27	476.337	314.245	Tier 3 zero-reaction						3	26	250	0.73037	0.0199359	0.0107858	Significant Decrease	Significant Decrease
H-4	77.545	81.303	268.046	33.9879	Tier 3 zero-reaction						1	1	81	1.4641	0.00276681	0.00303507	Significant Increase	Significant Increase
H-8	81.243	85.001	389.127	155.069	Tier 3 zero-reaction						1	14	272	1.8451	0.00109183	0.00177039	Significant Increase	Significant Increase
H-16	84.395	88.04	475.166	241.107	Tier 3 zero-reaction						1	13	413	1.4233	0.0123469	0.00777731	Significant Increase	Significant Increase
H-24	90.157	93.565	485.16	251.101	Tier 3 zero-reaction						3	38	700	0.17251	0.0010405	0.00173199	Significant Decrease	Significant Decrease
H-26	91.151	94.519	359.073	125.015	Tier 3 zero-reaction						1	5	23	0.73048	7.43652e-05	0.000448811	Significant Decrease	Significant Decrease
H-28	92.644	95.951	546.121	312.063	Tier 3 zero-reaction						1	14	323	2.8314	0.00183403	0.0023991	Significant Increase	Significant Increase
H-29	92.75	96.051	472.12	238.061	Tier 3 zero-reaction						1	31	544	2.4894	0.00131024	0.00196393	Significant Increase	Significant Increase
H-34	94.448	97.68	462.133	228.075	Tier 3 zero-reaction						1	27	457	0.41668	0.000886519	0.00158847	Significant Decrease	Significant Decrease
H-50	103.691	106.544	465.216	231.157	Tier 3 zero-reaction						1	7	68	0.32247	0.00301035	0.00319123	Significant Decrease	Significant Decrease
H-60	107.11	109.823	422.21	188.152	Tier 3 zero-reaction						1	4	83	2.0977	0.0048057	0.00423924	Significant Increase	Significant Increase
H-65	108.897	111.536	379.143	145.085	Tier 3 zero-reaction						1	3	164	5.8971	0.0127744	0.00795073	Significant Increase	Significant Increase
H-71	110.274	112.857	485.16	251.102	Tier 3 zero-reaction						3	38	700	0.22725	8.90559e-05	0.000508122	Significant Decrease	Significant Decrease
H-72	110.394	112.972	359.073	125.015	Tier 3 zero-reaction						1	5	23	0.77598	0.00158897	0.00220446	Significant Decrease	Significant Decrease
H-76	112.26	114.761	496.138	262.08	Tier 3 zero-reaction						1	18	353	1.5728	0.0131005	0.00810246	Significant Increase	Significant Increase
H-90	116.621	118.944	407.138	173.079	Tier 3 zero-reaction						1	9	199	0.47583	0.00200845	0.00252119	Significant Decrease	Significant Decrease
H-98	118.304	120.557	378.184	144.126	Tier 3 zero-reaction						2	9	105	0.56079	0.0157016	0.00916208	Significant Decrease	Significant Decrease
H-103	120.011	122.195	482.123	248.064	Tier 3 zero-reaction						1	7	264	2.1384	0.038852	0.0170893	Significant Increase	Significant Increase
H-108	121.441	123.566	380.127	146.069	Tier 3 zero-reaction						4	29	339	2.6228	0.0162064	0.00937805	Significant Increase	Significant Increase
H-121	127.109	129.001	409.154	175.095	Tier 3 zero-reaction						2	6	167	0.28152	1.29385e-05	0.000183306	Significant Decrease	Significant Decrease
H-123	127.419	129.299	496.138	262.08	Tier 3 zero-reaction						1	18	353	1.6262	0.0397289	0.017361	Significant Increase	Significant Increase
H-143	132.341	134.018	399.104	165.046	Tier 3 zero-reaction						1	7	234	2.8533	0.0194829	0.0106232	Significant Increase	Significant Increase
H-147	133.396	135.03	463.147	229.089	Tier 3 zero-reaction						1	1	68	1.295	0.00225786	0.00269038	Significant Increase	Significant Increase
H-151	136.823	138.316	347.106	113.047	Tier 3 zero-reaction						2	20	306	1.7046	0.00021335	0.000771233	Significant Increase	Significant Increase
H-163	141.079	142.399	441.158	207.1	Tier 3 zero-reaction						1	10	195	1.2801	0.00493671	0.00429695	Significant Increase	Significant Increase
H-178	145.227	146.376	438.133	204.074	Tier 3 zero-reaction						2	20	416	1.6923	0.00903867	0.00631973	Significant Increase	Significant Increase
H-195	148.438	149.693	362.117	128.058	Tier 3 zero-reaction						1	16	273	1.667	0.0485466	0.0200242	Significant Increase	Significant Increase
H-197	149.512	150.87	446.174	212.116	Tier 3 zero-reaction						1	3	184	0.25517	3.83041e-06	0.000114349	Significant Decrease	Significant Decrease
H-216	154.514	156.186	367.096	133.038	Tier 3 zero-reaction						3	28	497	2.2317	0.00443718	0.00402272	Significant Increase	Significant Increase
H-243	162.353	163.786	337.121	103.063	Tier 3 zero-reaction						8	45	513	0.49701	0.00230681	0.0027254	Significant Decrease	Significant Decrease
H-247	163.475	164.873	310.111	76.0529	Tier 3 zero-reaction						2	23	481	1.4423	0.000188384	0.00072565	Significant Increase	Significant Increase
H-253	164.379	165.75	484.12	250.062	Tier 3 zero-reaction						1	29	368	1.2481	0.0441587	0.0186893	Significant Increase	Significant Increase
H-255	164.52	165.887	394.143	160.085	Tier 3 zero-reaction						1	35	324	0.63458	0.0470392	0.0195666	Significant Decrease	Significant Decrease
H-258	164.894	166.25	365.08	131.022	Tier 3 zero-reaction						1	10	237	5.0914	0.013169	0.00813275	Significant Increase	Significant Increase
H-281	170.85	172.023	518.242	284.184	Tier 3 zero-reaction						1	1	62	0.30653	1.35002e-05	0.000188674	Significant Decrease	Significant Decrease
H-285	171.374	172.531	554.207	320.148	Tier 3 zero-reaction						2	9	164	1.7504	0.0320106	0.0150278	Significant Increase	Significant Increase
H-289	172.312	173.441	446.174	212.116	Tier 3 zero-reaction						1	3	184	0.34299	0.000242879	0.000820273	Significant Decrease	Significant Decrease
H-292	172.599	173.719	593.19	359.132	Tier 3 zero-reaction						1	18	442	0.68454	0.0485618	0.0200255	Significant Decrease	Significant Decrease
H-303	176.163	177.421	337.121	103.063	Tier 3 zero-reaction						8	45	513	0.56435	0.00329022	0.00335405	Significant Decrease	Significant Decrease
H-327	182.258	183.836	348.101	114.043	Tier 3 zero-reaction						2	12	242	4.415	0.00104696	0.00173637	Significant Increase	Significant Increase
H-335	184.59	186.291	498.136	264.077	Tier 3 zero-reaction						1	26	505	0.43281	0.0134463	0.00824617	Significant Decrease	Significant Decrease
H-342	185.631	187.386	446.174	212.116	Tier 3 zero-reaction						1	3	188	0.32186	0.00630892	0.00502567	Significant Decrease	Significant Decrease
H-347	186.806	188.623	423.169	189.111	Tier 3 zero-reaction						1	7	120	0.4545	2.33815e-06	0.000108048	Significant Decrease	Significant Decrease
H-359	190.633	192.651	309.09	75.0319	Tier 3 zero-reaction						1	21	435	0.33382	0.00149601	0.00212126	Significant Decrease	Significant Decrease
H-366	191.587	193.61	422.174	188.116	Tier 3 zero-reaction						3	24	212	0.5015	0.000672104	0.00134	Significant Decrease	Significant Decrease
H-370	193.371	195.397	389.127	155.069	Tier 3 zero-reaction						1	14	272	0.69714	0.000793999	0.00149311	Significant Decrease	Significant Decrease
H-394	198.663	200.699	460.164	226.106	Tier 3 zero-reaction						1	13	272	0.28462	5.14122e-07	6.51291e-05	Significant Decrease	Significant Decrease
H-397	199.115	201.153	608.264	374.206	Tier 3 zero-reaction						1	18	246	0.40322	0.00190843	0.00246555	Significant Decrease	Significant Decrease
H-400	200.185	202.225	480.063	246.005	Tier 3 zero-reaction						2	5	115	0.59587	0.00474232	0.00420839	Significant Decrease	Significant Decrease
H-409	201.474	203.516	401.104	167.046	Tier 3 zero-reaction						2	10	139	0.51507	0.00608011	0.00489854	Significant Decrease	Significant Decrease
H-417	204.762	206.81	364.168	130.11	Tier 3 zero-reaction						1	10	167	3.2635	0.00218672	0.00264724	Significant Increase	Significant Increase
H-422	205.576	207.625	375.108	282.099	Tier 3 zero-reaction						1	17	356	0.23759	0.000213541	0.000771233	Significant Decrease	Significant Decrease
H-428	207.609	209.663	362.117	128.059	Tier 3 zero-reaction						1	16	273	3.4611	0.0194779	0.0106232	Significant Increase	Significant Increase
H-439	209.297	211.354	345.101	111.043	Tier 3 zero-reaction						1	10	262	2.4236	0.0134256	0.00823644	Significant Increase	Significant Increase
H-451	211.285	213.346	348.138	114.079	Tier 3 zero-reaction						1	4	192	0.47299	0.000427381	0.00107613	Significant Decrease	Significant Decrease
H-468	214.187	216.253	406.107	172.048	Tier 3 zero-reaction						1	13	258	1.7955	0.00071188	0.00138544	Significant Increase	Significant Increase
H-473	215.238	217.306	347.117	113.059	Tier 3 zero-reaction						1	2	206	1.7073	0.000768759	0.00145867	Significant Increase	Significant Increase
H-477	216.231	218.301	448.19	214.132	Tier 3 zero-reaction						1	7	115	0.38463	0.000734849	0.00141492	Significant Decrease	Significant Decrease
H-485	217.429	219.503	323.106	89.0479	Tier 3 zero-reaction						4	38	514	0.68991	0.0100423	0.00675856	Significant Decrease	Significant Decrease
H-506	224.45	226.562	300.084	132.052	Tier 3 zero-reaction						4	12	256	0.55091	0.000808646	0.0015037	Significant Decrease	Significant Decrease
H-508	224.619	226.732	484.12	250.062	Tier 3 zero-reaction						1	29	368	1.5461	0.0349105	0.0159492	Significant Increase	Significant Increase
H-523	227.246	229.373	364.17	130.111	Tier 3 zero-reaction						1	10	167	0.52366	1.3977e-05	0.000191527	Significant Decrease	Significant Decrease
H-535	229.976	232.119	408.159	174.1	Tier 3 zero-reaction						1	35	276	0.62986	0.00916062	0.00636242	Significant Decrease	Significant Decrease
H-544	231.922	234.076	348.101	114.043	Tier 3 zero-reaction						2	12	242	1.3655	0.0150933	0.00890988	Significant Increase	Significant Increase
H-545	231.943	234.096	425.116	191.058	Tier 3 zero-reaction						1	16	218	1.3633	0.0373222	0.016665	Significant Increase	Significant Increase
H-557	234.721	236.889	448.19	214.132	Tier 3 zero-reaction						1	7	115	0.68001	0.0468762	0.0195182	Significant Decrease	Significant Decrease
H-560	235.93	238.106	378.184	144.126	Tier 3 zero-reaction						2	9	105	5.3093	0.00809728	0.00589423	Significant Increase	Significant Increase
H-561	235.945	238.121	422.173	188.115	Tier 3 zero-reaction						3	23	212	0.38142	0.000632674	0.00129502	Significant Decrease	Significant Decrease
H-566	236.581	238.76	412.169	178.11	Tier 3 zero-reaction						3	11	186	1.3877	0.0122278	0.00771683	Significant Increase	Significant Increase
H-568	237.474	239.658	279.08	45.0214	Tier 3 zero-reaction						1	8	274	1.6961	0.00728946	0.00552412	Significant Increase	Significant Increase
H-585	240.987	243.19	346.085	112.027	Tier 3 zero-reaction						1	9	264	1.4332	0.0061319	0.00493077	Significant Increase	Significant Increase
H-597	244.45	246.673	348.138	114.079	Tier 3 zero-reaction						1	4	192	0.47624	0.000293991	0.00087594	Significant Decrease	Significant Decrease
H-606	246.431	248.665	548.133	314.075	Tier 3 zero-reaction						1	15	310	6.4929	0.00868337	0.00616674	Significant Increase	Significant Increase
H-646	255.214	257.485	321.127	87.0682	Tier 3 zero-reaction						1	29	397	0.29268	0.000851985	0.00153482	Significant Decrease	Significant Decrease
H-652	256.464	258.738	362.117	128.058	Tier 3 zero-reaction						1	16	273	0.44299	4.48562e-06	0.000117061	Significant Decrease	Significant Decrease
H-661	257.351	259.628	379.132	145.073	Tier 3 zero-reaction						6	54	511	0.71943	0.00280024	0.00305899	Significant Decrease	Significant Decrease
H-683	261.562	263.854	307.111	73.0527	Tier 3 zero-reaction						3	18	409	1.7644	0.015434	0.00905646	Significant Increase	Significant Increase
H-686	262.713	265.008	321.09	87.0319	Tier 3 zero-reaction						1	18	380	2.794	0.0096806	0.00659479	Significant Increase	Significant Increase
H-692	264.02	266.319	422.174	188.115	Tier 3 zero-reaction						3	24	212	0.30384	5.72252e-06	0.00013287	Significant Decrease	Significant Decrease
H-693	264.156	266.455	286.58	105.043	Tier 3 zero-reaction						2	21	432	0.59769	0.00435744	0.00397631	Significant Decrease	Significant Decrease
H-702	265.726	268.031	389.127	155.069	Tier 3 zero-reaction						1	14	272	0.49142	0.00616954	0.0049515	Significant Decrease	Significant Decrease
H-714	268.075	270.388	408.158	174.1	Tier 3 zero-reaction						1	35	276	0.27526	0.0287458	0.0139495	Significant Decrease	Significant Decrease
H-743	272.822	275.151	593.192	359.134	Tier 3 zero-reaction						1	18	478	1.6976	0.0132241	0.00814853	Significant Increase	Significant Increase
H-758	275.952	278.334	394.179	160.121	Tier 3 zero-reaction						2	12	167	0.42851	0.00452631	0.00407919	Significant Decrease	Significant Decrease
H-760	276.341	278.749	349.122	115.064	Tier 3 zero-reaction						2	33	454	0.37319	0.0117863	0.00753493	Significant Decrease	Significant Decrease
H-789	280.335	283.007	321.127	87.0683	Tier 3 zero-reaction						1	29	397	0.23705	0.000736336	0.00141492	Significant Decrease	Significant Decrease
H-799	282.775	285.608	348.137	114.079	Tier 3 zero-reaction						1	4	192	0.31907	0.00210297	0.00258695	Significant Decrease	Significant Decrease
H-802	283.452	286.33	774.192	307.083	Tier 3 zero-reaction						1	14	436	4.3595	0.00233539	0.00274462	Significant Increase	Significant Increase
H-804	283.575	286.461	465.216	231.158	Tier 3 zero-reaction						1	7	69	0.45771	0.0269862	0.0133238	Significant Decrease	Significant Decrease
H-830	289.193	292.216	337.085	103.027	Tier 3 zero-reaction						2	14	351	0.38382	0.00113248	0.00180307	Significant Decrease	Significant Decrease
H-833	289.596	292.618	351.137	117.079	Tier 3 zero-reaction						5	38	484	0.5558	0.0383087	0.0169605	Significant Decrease	Significant Decrease
H-836	289.688	292.71	362.116	128.058	Tier 3 zero-reaction						1	16	273	1.7702	0.0253699	0.0127902	Significant Increase	Significant Increase
H-860	293.287	296.3	465.216	231.158	Tier 3 zero-reaction						1	7	69	0.42811	0.0112716	0.00731351	Significant Decrease	Significant Decrease
H-881	296.453	299.459	422.174	188.116	Tier 3 zero-reaction						3	24	212	0.31972	0.0346134	0.0158578	Significant Decrease	Significant Decrease
H-907	300.705	303.702	602.279	368.22	Tier 3 zero-reaction						8	27	351	0.61089	0.0254985	0.0128256	Significant Decrease	Significant Decrease
H-909	301.619	304.614	711.334	244.225	Tier 3 zero-reaction						1	2	10	0.62511	0.0444331	0.0187722	Significant Decrease	Significant Decrease
H-917	302.489	305.481	409.142	175.084	Tier 3 zero-reaction						1	41	651	0.33777	0.0458276	0.0191916	Significant Decrease	Significant Decrease
H-918	302.514	305.506	376.096	142.038	Tier 3 zero-reaction						1	8	285	1.3776	0.0121529	0.00768119	Significant Increase	Significant Increase
H-921	303.402	306.392	346.086	112.027	Tier 3 zero-reaction						1	9	262	1.7991	0.00997037	0.00672099	Significant Increase	Significant Increase
H-922	303.503	306.492	450.231	216.173	Tier 3 zero-reaction						3	9	97	0.63319	0.0187953	0.0103811	Significant Decrease	Significant Decrease
H-924	303.642	306.632	351.101	117.042	Tier 3 zero-reaction						3	34	482	0.71029	0.0306814	0.0146381	Significant Decrease	Significant Decrease
H-947	309.105	312.082	292.1	58.0417	Tier 3 zero-reaction						2	23	460	0.22246	5.7074e-05	0.000401604	Significant Decrease	Significant Decrease
H-977	314.157	317.123	321.114	174.112	Tier 3 zero-reaction						2	6	78	0.69221	0.0200127	0.0108094	Significant Decrease	Significant Decrease
H-979	314.379	317.344	448.189	214.131	Tier 3 zero-reaction						1	7	114	0.24802	5.44994e-05	0.000399605	Significant Decrease	Significant Decrease
H-987	315.709	318.671	348.138	114.079	Tier 3 zero-reaction						1	4	192	0.33204	0.000889603	0.00159059	Significant Decrease	Significant Decrease
H-1008	317.29	320.248	612.193	145.084	Tier 3 zero-reaction						1	3	160	4.3446	0.00509412	0.00437173	Significant Increase	Significant Increase
H-1011	317.705	320.662	363.137	129.079	Tier 3 zero-reaction						4	30	418	0.58851	0.00120316	0.00187107	Significant Decrease	Significant Decrease
H-1016	319.074	322.028	306.601	145.085	Tier 3 zero-reaction						1	3	164	9.6975	0.00521006	0.00443707	Significant Increase	Significant Increase
H-1020	320.298	323.249	362.116	256.116	Tier 3 zero-reaction						1	9	246	2.5216	0.0153174	0.00900705	Significant Increase	Significant Increase
H-1035	322.162	325.109	351.101	117.042	Tier 3 zero-reaction						3	35	483	0.7124	0.00494529	0.00429695	Significant Decrease	Significant Decrease
H-1041	323.314	326.258	391.096	157.037	Tier 3 zero-reaction						1	19	279	1.241	0.020749	0.0110822	Significant Increase	Significant Increase
H-1058	324.709	327.651	351.083	117.025	Tier 3 zero-reaction						1	3	99	1.8048	0.00892931	0.00627476	Significant Increase	Significant Increase
H-1082	328.979	331.947	612.146	145.037	Tier 3 zero-reaction						1	25	369	1.8052	0.000992027	0.0016854	Significant Increase	Significant Increase
H-1087	329.973	332.95	348.137	114.079	Tier 3 zero-reaction						1	4	192	0.29979	0.000231953	0.000804501	Significant Decrease	Significant Decrease
H-1106	332.836	335.838	598.167	131.057	Tier 3 zero-reaction						8	60	570	0.39735	0.00577713	0.0047436	Significant Decrease	Significant Decrease
H-1108	333.442	336.458	365.153	131.095	Tier 3 zero-reaction						6	36	394	0.60963	0.0251695	0.0127199	Significant Decrease	Significant Decrease
H-1109	333.506	336.523	290.588	113.059	Tier 3 zero-reaction						1	2	206	6.2322	0.000896393	0.00160007	Significant Increase	Significant Increase
H-1159	341.511	344.709	462.169	228.111	Tier 3 zero-reaction						1	8	297	1.3058	0.0339164	0.0156198	Significant Increase	Significant Increase
H-1180	345.064	348.342	344.106	110.048	Tier 3 zero-reaction						1	8	272	2.03	0.0192761	0.0105556	Significant Increase	Significant Increase
H-1196	347.905	351.246	462.205	228.147	Tier 3 zero-reaction						2	3	83	0.25558	0.000240379	0.000819321	Significant Decrease	Significant Decrease
H-1205	348.906	352.269	377.117	143.058	Tier 3 zero-reaction						1	25	397	1.7537	0.00938902	0.00646659	Significant Increase	Significant Increase
H-1206	348.906	352.269	422.174	188.116	Tier 3 zero-reaction						3	24	212	2.1524	0.00735547	0.00556657	Significant Increase	Significant Increase
H-1215	350.179	353.571	362.117	128.058	Tier 3 zero-reaction						1	16	273	0.75457	0.0293317	0.0141639	Significant Decrease	Significant Decrease
H-1235	353.281	356.743	334.111	100.052	Tier 3 zero-reaction						4	42	545	3.3855	0.00311863	0.00326247	Significant Increase	Significant Increase
H-1259	356.523	360.058	379.168	145.11	Tier 3 zero-reaction						1	19	300	2.8217	0.000122954	0.00059236	Significant Increase	Significant Increase
H-1269	357.848	361.412	391.095	157.037	Tier 3 zero-reaction						1	19	265	2.2988	0.0153136	0.00900705	Significant Increase	Significant Increase
H-1277	359.194	362.788	351.137	117.079	Tier 3 zero-reaction						5	38	484	0.42662	0.000458322	0.00111044	Significant Decrease	Significant Decrease
H-1290	361.412	365.056	462.205	228.147	Tier 3 zero-reaction						2	3	83	0.28176	0.00055792	0.00121446	Significant Decrease	Significant Decrease
H-1303	363.306	366.993	594.289	360.231	Tier 3 zero-reaction						2	36	388	0.21929	4.64848e-05	0.000364842	Significant Decrease	Significant Decrease
H-1348	369.533	373.36	282.062	48.0034	Tier 3 zero-reaction						1	3	74	1.547	0.000520812	0.00117818	Significant Increase	Significant Increase
H-1354	370.365	374.21	407.127	173.068	Tier 3 zero-reaction						1	38	511	0.62836	0.00270211	0.00299355	Significant Decrease	Significant Decrease
H-1364	371.383	375.251	590.326	356.268	Tier 3 zero-reaction						1	3	146	3.2366	0.00216658	0.00263783	Significant Increase	Significant Increase
H-1365	371.415	375.284	348.095	228.074	Tier 3 zero-reaction						1	27	444	0.42622	0.00247963	0.00284168	Significant Decrease	Significant Decrease
H-1367	371.584	375.457	437.173	203.115	Tier 3 zero-reaction						1	22	428	0.28682	0.0304845	0.0145816	Significant Decrease	Significant Decrease
H-1413	379.385	383.154	342.63	217.142	Tier 3 zero-reaction						1	6	71	0.8167	0.0354386	0.0161035	Significant Decrease	Significant Decrease
H-1418	380.227	383.983	402.148	168.089	Tier 3 zero-reaction						1	16	305	0.58237	0.00137954	0.0020248	Significant Decrease	Significant Decrease
H-1425	381.032	384.778	348.137	114.079	Tier 3 zero-reaction						1	4	192	0.77151	0.00850429	0.00609392	Significant Decrease	Significant Decrease
H-1433	381.869	385.602	365.152	131.094	Tier 3 zero-reaction						6	36	394	1.3356	0.0253879	0.0127954	Significant Increase	Significant Increase
H-1442	382.836	386.556	596.269	362.211	Tier 3 zero-reaction						3	38	393	0.57786	0.00616303	0.00494865	Significant Decrease	Significant Decrease
H-1448	383.837	387.541	417.112	183.053	Tier 3 zero-reaction						1	23	392	2.3328	0.0238816	0.0122354	Significant Increase	Significant Increase
H-1451	384.032	387.734	375.1	141.042	Tier 3 zero-reaction						1	9	330	4.3523	0.00120727	0.00187337	Significant Increase	Significant Increase
H-1465	385.652	389.331	541.227	307.169	Tier 3 zero-reaction						1	1	38	1.3392	0.0486218	0.0200442	Significant Increase	Significant Increase
H-1468	385.928	389.603	363.137	129.079	Tier 3 zero-reaction						4	30	417	0.34304	0.000619633	0.00127886	Significant Decrease	Significant Decrease
H-1483	388.053	391.698	437.174	203.116	Tier 3 zero-reaction						1	22	428	0.41249	0.000113797	0.000569313	Significant Decrease	Significant Decrease
H-1484	388.071	391.715	391.132	157.074	Tier 3 zero-reaction						2	28	382	0.5014	0.00161805	0.00222016	Significant Decrease	Significant Decrease
H-1495	389.878	393.496	361.121	127.063	Tier 3 zero-reaction						2	20	335	1.4697	0.00170664	0.00229715	Significant Increase	Significant Increase
H-1498	390.472	394.081	395.163	161.105	Tier 3 zero-reaction						1	14	403	4.1294	0.000302338	0.000889851	Significant Increase	Significant Increase
H-1506	391.96	395.547	339.095	210.074	Tier 3 zero-reaction						2	24	558	5.2632	0.0019219	0.0024715	Significant Increase	Significant Increase
H-1546	399.027	402.513	365.153	131.094	Tier 3 zero-reaction						6	36	394	0.47394	0.0052018	0.00443455	Significant Decrease	Significant Decrease
H-1601	407.857	411.483	462.205	228.147	Tier 3 zero-reaction						2	3	83	0.54647	6.37688e-05	0.00042344	Significant Decrease	Significant Decrease
H-1606	408.579	412.222	298.088	128.059	Tier 3 zero-reaction						1	16	273	4.2404	0.000532704	0.0011874	Significant Increase	Significant Increase
H-1629	411.353	415.063	382.108	296.1	Tier 3 zero-reaction						1	14	387	1.4764	0.0151371	0.00892614	Significant Increase	Significant Increase
H-1640	412.052	415.779	402.148	168.089	Tier 3 zero-reaction						1	16	305	2.0148	0.00658487	0.00517187	Significant Increase	Significant Increase
H-1674	416.872	420.712	282.062	48.0035	Tier 3 zero-reaction						1	3	74	1.3998	0.000261862	0.000844261	Significant Increase	Significant Increase
H-1714	423.214	427.206	622.178	155.069	Tier 3 zero-reaction						1	14	272	1.7481	0.0302246	0.0144931	Significant Increase	Significant Increase
H-1749	427.041	431.113	377.152	143.094	Tier 3 zero-reaction						1	19	346	0.35626	0.0037358	0.00361827	Significant Decrease	Significant Decrease
H-1754	428.434	432.475	402.148	168.089	Tier 3 zero-reaction						1	16	305	0.73224	0.00091468	0.00160177	Significant Decrease	Significant Decrease
H-1777	432.218	436.177	391.132	157.074	Tier 3 zero-reaction						2	28	382	0.32354	0.0410299	0.0177565	Significant Decrease	Significant Decrease
H-1797	436.661	440.523	379.168	145.11	Tier 3 zero-reaction						1	19	300	0.38235	0.000605726	0.00126676	Significant Decrease	Significant Decrease
H-1798	436.692	440.553	379.121	290.125	Tier 3 zero-reaction						1	10	260	0.60589	0.0088276	0.00622684	Significant Decrease	Significant Decrease
H-1800	436.772	440.632	298.087	128.058	Tier 3 zero-reaction						1	16	273	5.4543	0.0332086	0.0153957	Significant Increase	Significant Increase
H-1831	439.637	443.433	535.356	301.298	Tier 3 zero-reaction						1	8	69	2.083	0.000428038	0.00107613	Significant Increase	Significant Increase
H-1838	440.83	444.601	361.127	254.138	Tier 3 zero-reaction						1	14	156	0.13361	1.12951e-05	0.000174879	Significant Decrease	Significant Decrease
H-1847	441.668	445.42	446.174	212.116	Tier 3 zero-reaction						1	3	188	0.62827	0.0109962	0.00719776	Significant Decrease	Significant Decrease
H-1850	442.249	445.988	271.574	75.0319	Tier 3 zero-reaction						1	21	435	2.7109	0.033971	0.0156278	Significant Increase	Significant Increase
H-1877	445.983	449.641	386.116	152.058	Tier 3 zero-reaction						2	15	261	0.56834	0.0392762	0.0172066	Significant Decrease	Significant Decrease
H-1879	446.511	450.157	333.126	99.068	Tier 3 zero-reaction						1	13	299	0.41362	0.000639771	0.00130273	Significant Decrease	Significant Decrease
H-1881	447.67	451.291	377.152	143.094	Tier 3 zero-reaction						1	19	346	0.53916	0.00461665	0.00413599	Significant Decrease	Significant Decrease
H-1892	448.946	452.539	611.235	144.126	Tier 3 zero-reaction						2	9	105	1.4705	0.0451759	0.0190043	Significant Increase	Significant Increase
H-1893	449.013	452.605	415.095	181.036	Tier 3 zero-reaction						1	18	284	1.5958	0.0118633	0.00756105	Significant Increase	Significant Increase
H-1894	449.513	453.094	350.106	116.048	Tier 3 zero-reaction						6	58	696	1.3765	0.0139616	0.00845616	Significant Increase	Significant Increase
H-1966	459.827	463.521	386.091	152.033	Tier 3 zero-reaction						3	12	425	1.5514	0.00443602	0.00402272	Significant Increase	Significant Increase
H-1970	460.357	464.063	375.1	141.042	Tier 3 zero-reaction						1	9	330	1.692	0.00556439	0.00463116	Significant Increase	Significant Increase
H-1985	462.201	465.945	555.21	88.1009	Tier 3 zero-reaction						1	5	80	2.2737	0.01265	0.00790868	Significant Increase	Significant Increase
H-2029	470.725	474.646	581.152	114.043	Tier 3 zero-reaction						2	12	242	2.1006	0.00621462	0.00498051	Significant Increase	Significant Increase
H-2035	471.657	475.597	291.08	114.043	Tier 3 zero-reaction						2	12	251	1.9382	1.71587e-05	0.000222366	Significant Increase	Significant Increase
H-2050	474.502	478.502	419.163	185.105	Tier 3 zero-reaction						2	12	238	0.41807	0.00067064	0.00133948	Significant Decrease	Significant Decrease
H-2058	475.244	479.26	439.132	205.074	Tier 3 zero-reaction						3	14	179	0.51664	0.0428939	0.0183023	Significant Decrease	Significant Decrease
H-2080	479.44	483.543	490.143	256.085	Tier 3 zero-reaction						1	4	166	1.2748	0.0479429	0.0198389	Significant Increase	Significant Increase
H-2085	480.622	484.752	639.194	172.085	Tier 3 zero-reaction						2	9	290	0.78949	0.00720006	0.00548316	Significant Decrease	Significant Decrease
H-2089	481.128	485.27	419.163	185.105	Tier 3 zero-reaction						2	12	238	0.42616	0.000341114	0.000941023	Significant Decrease	Significant Decrease
H-2103	483.295	487.49	369.144	270.171	Tier 3 zero-reaction						1	3	108	0.63394	0.000690762	0.00136178	Significant Decrease	Significant Decrease
H-2108	483.79	487.998	316.106	164.095	Tier 3 zero-reaction						1	10	242	1.3487	0.038589	0.0170485	Significant Increase	Significant Increase
H-2121	486.061	490.27	584.268	350.21	Tier 3 zero-reaction						5	47	493	0.17445	0.0150936	0.00890988	Significant Decrease	Significant Decrease
H-2142	488.935	493.142	596.152	129.042	Tier 3 zero-reaction						5	28	357	0.67101	0.0268333	0.0132851	Significant Decrease	Significant Decrease
H-2144	489.365	493.571	298.58	129.043	Tier 3 zero-reaction						5	28	357	0.65864	0.00906459	0.00632991	Significant Decrease	Significant Decrease
H-2145	489.901	494.108	654.277	187.168	Tier 3 zero-reaction						2	3	31	1.6628	0.00848256	0.00608618	Significant Increase	Significant Increase
H-2147	490.016	494.222	291.098	114.08	Tier 3 zero-reaction						1	4	192	1.3461	0.0416641	0.0179377	Significant Increase	Significant Increase
H-2156	491.563	495.768	419.163	185.105	Tier 3 zero-reaction						2	12	238	0.51075	0.0106361	0.00703082	Significant Decrease	Significant Decrease
H-2164	492.668	496.873	600.263	366.205	Tier 3 zero-reaction						1	14	335	0.41433	0.00749124	0.00561822	Significant Decrease	Significant Decrease
H-2169	493.16	497.365	581.188	114.079	Tier 3 zero-reaction						1	4	192	1.2998	0.0486806	0.0200498	Significant Increase	Significant Increase
H-2170	493.178	497.382	512.167	45.0575	Tier 3 zero-reaction						1	12	281	1.5455	0.00876711	0.00620779	Significant Increase	Significant Increase
H-2185	494.904	499.108	318.601	169.085	Tier 3 zero-reaction						2	11	260	1.6273	0.0186907	0.0103533	Significant Increase	Significant Increase
H-2186	495.221	499.424	406.617	345.117	Tier 3 zero-reaction						2	26	401	0.68891	0.0162888	0.00940617	Significant Decrease	Significant Decrease
H-2190	495.91	500.113	270.035	35.9767	Tier 3 zero-reaction						1	0	0	1.2374	0.0101208	0.00678484	Significant Increase	Significant Increase
H-2197	497.505	501.707	592.168	125.058	Tier 3 zero-reaction						3	8	248	2.3563	0.000663321	0.00133729	Significant Increase	Significant Increase
H-2220	501.909	506.108	328.116	188.116	Tier 3 zero-reaction						3	24	212	0.39614	0.0364832	0.0163778	Significant Decrease	Significant Decrease
H-2229	503.649	507.846	611.151	144.042	Tier 3 zero-reaction						3	43	475	5.6371	0.0499567	0.0204643	Significant Increase	Significant Increase
H-2263	506.103	510.299	358.092	248.067	Tier 3 zero-reaction						1	4	308	1.9218	0.000965007	0.00165559	Significant Increase	Significant Increase
H-2292	510.953	515.146	581.152	114.042	Tier 3 zero-reaction						2	12	242	0.55172	0.00341752	0.00343139	Significant Decrease	Significant Decrease
H-2303	512.825	517.017	291.08	114.043	Tier 3 zero-reaction						2	12	242	0.3107	0.0028056	0.00306154	Significant Decrease	Significant Decrease
H-2306	513.148	517.34	433.179	199.12	Tier 3 zero-reaction						1	9	180	0.39281	1.36802e-06	8.86278e-05	Significant Decrease	Significant Decrease
H-2308	513.312	517.504	291.092	114.067	Tier 3 zero-reaction						3	42	472	0.283	0.00113974	0.00180776	Significant Decrease	Significant Decrease
H-2311	513.949	518.14	442.13	208.072	Tier 3 zero-reaction						1	28	322	2.3786	0.00500762	0.00432637	Significant Increase	Significant Increase
H-2363	521.451	525.638	298.087	128.058	Tier 3 zero-reaction						1	16	273	0.74473	0.00101589	0.00171255	Significant Decrease	Significant Decrease
H-2368	522.663	526.848	433.179	199.12	Tier 3 zero-reaction						1	9	180	0.30473	9.89449e-05	0.000533545	Significant Decrease	Significant Decrease
H-2401	530.029	534.196	595.168	128.058	Tier 3 zero-reaction						1	16	273	0.48586	0.000111147	0.000565864	Significant Decrease	Significant Decrease
H-2412	531.745	535.89	298.088	128.059	Tier 3 zero-reaction						1	16	273	0.2506	0.000253759	0.000828244	Significant Decrease	Significant Decrease
H-2416	531.958	536.1	580.157	113.047	Tier 3 zero-reaction						2	20	306	0.57359	0.00457827	0.00411272	Significant Decrease	Significant Decrease
H-2437	535.025	539.127	305.108	142.1	Tier 3 zero-reaction						2	28	219	1.3489	0.000582433	0.00124195	Significant Increase	Significant Increase
H-2440	535.721	539.814	322.085	176.053	Tier 3 zero-reaction						1	1	21	0.69485	0.0391391	0.0171645	Significant Decrease	Significant Decrease
H-2441	535.784	539.876	643.163	176.054	Tier 3 zero-reaction						1	1	21	0.78173	0.0248298	0.0125825	Significant Decrease	Significant Decrease
H-2448	537.625	541.693	354.116	120.057	Tier 3 zero-reaction						2	13	254	0.48566	0.0287806	0.0139542	Significant Decrease	Significant Decrease
H-2473	542.753	546.754	291.08	114.043	Tier 3 zero-reaction						2	12	242	0.3701	0.000242839	0.000820273	Significant Decrease	Significant Decrease
H-2477	543.898	547.883	302.077	136.038	Tier 3 zero-reaction						3	24	617	0.29914	0.000455594	0.00110543	Significant Decrease	Significant Decrease
H-2480	544.663	548.639	581.152	114.043	Tier 3 zero-reaction						2	12	242	0.36743	4.40647e-05	0.000356438	Significant Decrease	Significant Decrease
H-2481	545.066	549.037	603.147	136.037	Tier 3 zero-reaction						3	24	619	0.29801	0.00146551	0.00209043	Significant Decrease	Significant Decrease
H-2516	554.475	558.323	594.173	127.063	Tier 3 zero-reaction						2	20	335	2.2435	0.00211018	0.00258957	Significant Increase	Significant Increase
H-2525	556.761	560.579	412.12	178.061	Tier 3 zero-reaction						1	22	352	0.43672	1.81975e-06	9.8135e-05	Significant Decrease	Significant Decrease
H-2532	557.53	561.338	318.103	168.09	Tier 3 zero-reaction						1	16	305	0.21874	0.00505197	0.00434672	Significant Decrease	Significant Decrease
H-2534	558.178	561.977	635.199	168.09	Tier 3 zero-reaction						1	16	305	0.2488	5.14601e-05	0.000384843	Significant Decrease	Significant Decrease
H-2554	564.725	568.571	595.168	128.058	Tier 3 zero-reaction						1	16	273	0.20561	0.000294979	0.00087594	Significant Decrease	Significant Decrease
H-2556	565.278	569.136	298.088	128.059	Tier 3 zero-reaction						1	16	273	0.23867	0.000393581	0.00103618	Significant Decrease	Significant Decrease
H-2565	566.479	570.363	387.124	153.066	Tier 3 zero-reaction						1	9	137	0.32879	4.50029e-05	0.000358257	Significant Decrease	Significant Decrease
H-2573	568.056	571.975	591.172	124.063	Tier 3 zero-reaction						1	10	234	0.37905	0.00715434	0.00546134	Significant Decrease	Significant Decrease
H-2605	578.349	582.493	635.199	168.09	Tier 3 zero-reaction						1	16	306	0.2024	5.8088e-05	0.000401604	Significant Decrease	Significant Decrease
H-2606	578.502	582.649	351.102	117.043	Tier 3 zero-reaction						3	35	483	1.5595	0.00167674	0.00227341	Significant Increase	Significant Increase
H-2607	579.775	583.951	318.103	168.09	Tier 3 zero-reaction						1	16	305	0.2356	0.000806558	0.00150153	Significant Decrease	Significant Decrease
H-2608	579.845	584.022	673.154	206.045	Tier 3 zero-reaction						1	2	139	0.22371	0.000633177	0.00129502	Significant Decrease	Significant Decrease
H-2617	583.366	587.62	343.111	218.105	Tier 3 zero-reaction						1	10	162	0.39688	1.92898e-05	0.000242465	Significant Decrease	Significant Decrease
H-2618	583.457	587.713	344.112	220.107	Tier 3 zero-reaction						1	13	357	0.53038	0.00175464	0.00233918	Significant Decrease	Significant Decrease
H-2619	583.467	587.723	685.215	218.105	Tier 3 zero-reaction						1	10	152	0.38394	0.0114065	0.0073625	Significant Decrease	Significant Decrease
H-2633	588.869	593.243	356.1	244.084	Tier 3 zero-reaction						1	12	222	2.5979	0.0393041	0.0172098	Significant Increase	Significant Increase
H-2642	591.588	596.022	363.102	129.043	Tier 3 zero-reaction						5	28	357	1.5721	0.000453769	0.00110543	Significant Increase	Significant Increase
H-2671	599.293	603.895	336.103	204.089	Tier 3 zero-reaction						1	12	182	0.25865	2.72794e-06	0.000109924	Significant Decrease	Significant Decrease
H-2689	605.163	609.893	699.23	232.121	Tier 3 zero-reaction						1	6	96	0.40741	0.000654293	0.00132313	Significant Decrease	Significant Decrease
H-2692	606.144	610.896	350.119	232.12	Tier 3 zero-reaction						1	6	115	0.38332	9.16174e-06	0.0001621	Significant Decrease	Significant Decrease
H-2702	608.436	613.239	726.213	259.104	Tier 3 zero-reaction						1	11	194	0.4296	0.000165965	0.000697885	Significant Decrease	Significant Decrease
H-2720	610.646	615.497	356.1	244.084	Tier 3 zero-reaction						1	12	222	2.4623	0.0241862	0.0123537	Significant Increase	Significant Increase
H-2736	616.4	621.376	343.111	218.105	Tier 3 zero-reaction						1	10	176	0.35894	0.00262805	0.00294574	Significant Decrease	Significant Decrease
H-2846	707.747	714.221	593.185	359.127	Tier 3 zero-reaction						1	11	117	1.3666	0.0168376	0.00964976	Significant Increase	Significant Increase
H-2847	709.874	716.347	489.314	255.256	Tier 3 zero-reaction						1	2	91	2.4906	0.00112523	0.00179895	Significant Increase	Significant Increase
H-2875	779.113	785.587	601.33	367.272	Tier 3 zero-reaction						1	21	289	3.3856	0.000572342	0.00123292	Significant Increase	Significant Increase
K-8	82.246	85.823	381.123	133.037	Tier 3 zero-reaction						3	25	403	1.7144	0.0483629	0.0199674	Significant Increase	Significant Increase
K-18	87.393	90.746	498.147	250.062	Tier 3 zero-reaction						1	29	368	12.586	0.00307592	0.00323002	Significant Increase	Significant Increase
K-23	90.879	94.081	444.143	196.058	Tier 3 zero-reaction						8	47	528	22.916	0.017315	0.00983236	Significant Increase	Significant Increase
K-46	102.178	104.89	321.137	73.0522	Tier 3 zero-reaction						3	18	409	1.318	0.0263024	0.0130904	Significant Increase	Significant Increase
K-51	107.173	109.668	379.144	131.058	Tier 3 zero-reaction						8	60	571	1.4731	0.000137668	0.000635768	Significant Increase	Significant Increase
K-54	107.861	110.325	387.123	139.038	Tier 3 zero-reaction						1	3	162	0.52078	0.0278019	0.0136219	Significant Decrease	Significant Decrease
K-56	109.612	112.001	428.148	180.063	Tier 3 zero-reaction						17	87	713	1.4648	0.0258099	0.0129302	Significant Increase	Significant Increase
K-59	114.737	116.904	362.164	114.079	Tier 3 zero-reaction						1	4	192	0.82281	0.0351231	0.0160129	Significant Decrease	Significant Decrease
K-97	136.111	137.349	468.169	220.084	Tier 3 zero-reaction						1	19	230	2.4458	0.00130004	0.00196173	Significant Increase	Significant Increase
K-109	146.939	147.707	396.158	148.073	Tier 3 zero-reaction						2	44	539	0.21494	0.0356096	0.0161579	Significant Decrease	Significant Decrease
K-130	159.98	161.813	482.185	234.099	Tier 3 zero-reaction						1	12	202	0.64445	0.0329254	0.0153324	Significant Decrease	Significant Decrease
K-189	190.977	192.806	399.148	151.063	Tier 3 zero-reaction						3	34	443	0.64598	0.002708	0.00299611	Significant Decrease	Significant Decrease
K-196	192.418	194.252	402.112	154.027	Tier 3 zero-reaction						3	13	316	1.476	0.00419688	0.00388913	Significant Increase	Significant Increase
K-304	235.933	237.948	543.22	295.135	Tier 3 zero-reaction						1	1	66	2.6716	0.0112435	0.00730486	Significant Increase	Significant Increase
K-305	236.553	238.572	392.127	144.042	Tier 3 zero-reaction						3	43	475	0.6778	0.00474386	0.00420839	Significant Decrease	Significant Decrease
K-394	276.364	278.604	425.131	177.046	Tier 3 zero-reaction						1	16	228	67.158	0.00800651	0.00585239	Significant Increase	Significant Increase
K-520	327.99	330.765	403.154	155.069	Tier 3 zero-reaction						1	14	272	0.46225	0.0101218	0.00678484	Significant Decrease	Significant Decrease
K-573	348.46	351.064	429.159	181.073	Tier 3 zero-reaction						5	42	453	0.64952	0.002368	0.0027664	Significant Decrease	Significant Decrease
K-636	370.748	374.172	411.097	163.012	Tier 3 zero-reaction						1	3	88	1.2542	0.00813751	0.00591476	Significant Increase	Significant Increase
K-674	385.734	389.255	335.111	174.052	Tier 3 zero-reaction						2	29	385	0.48051	0.0285862	0.0139003	Significant Decrease	Significant Decrease
K-746	408.288	411.753	423.145	175.06	Tier 3 zero-reaction						1	4	199	0.80886	0.0267296	0.013248	Significant Decrease	Significant Decrease
K-780	419.746	423.468	426.148	178.063	Tier 3 zero-reaction						1	20	276	0.68187	0.0064362	0.00509459	Significant Decrease	Significant Decrease
K-794	424.345	428.17	404.138	156.053	Tier 3 zero-reaction						3	17	322	1.8828	0.012401	0.00779269	Significant Increase	Significant Increase
K-910	455.925	459.404	597.194	102.031	Tier 3 zero-reaction						6	52	602	0.5373	0.0203644	0.0109337	Significant Decrease	Significant Decrease
K-913	456.777	460.279	605.199	357.114	Tier 3 zero-reaction						1	21	377	0.47656	0.008552	0.00610978	Significant Decrease	Significant Decrease
K-1030	493.478	497.675	332.117	84.0322	Tier 3 zero-reaction						1	1	200	0.59423	0.00116758	0.00183227	Significant Decrease	Significant Decrease
K-1056	498.452	502.624	624.242	129.079	Tier 3 zero-reaction						4	30	418	0.70529	0.0420737	0.0180722	Significant Decrease	Significant Decrease
K-1277	577.475	581.949	528.277	280.192	Tier 3 zero-reaction						1	0	75	0.46568	0.00472189	0.00419886	Significant Decrease	Significant Decrease
K-1304	598.513	603.446	511.129	263.044	Tier 3 zero-reaction						2	18	363	0.79422	0.021129	0.0112206	Significant Decrease	Significant Decrease
A-20	80.465	84.099	515.151	281.093	Tier 3 one-reaction						0	12	308	1.3994	0.00431164	0.00395109	Significant Increase	Significant Increase
A-26	81.955	85.583	753.123	519.065	Tier 3 one-reaction						0	4	140	2.9649	0.000262102	0.000844261	Significant Increase	Significant Increase
A-29	83.236	86.83	529.149	295.09	Tier 3 one-reaction						0	35	601	3.1534	2.31705e-05	0.000265311	Significant Increase	Significant Increase
A-31	84.295	87.861	544.141	310.082	Tier 3 one-reaction						0	14	498	0.76641	0.0201367	0.0108488	Significant Decrease	Significant Decrease
A-34	85.322	88.861	493.076	259.018	Tier 3 one-reaction						0	2	10	0.55482	0.00261105	0.00293547	Significant Decrease	Significant Decrease
A-35	85.331	88.869	477.108	243.05	Tier 3 one-reaction						0	10	240	0.67033	0.0065247	0.00514515	Significant Decrease	Significant Decrease
A-37	86.958	90.453	624.093	390.035	Tier 3 one-reaction						0	1	76	2.336	2.64824e-05	0.00028244	Significant Increase	Significant Increase
A-38	87.547	91.026	443.148	209.09	Tier 3 one-reaction						0	12	459	0.22872	0.000236455	0.00081366	Significant Decrease	Significant Decrease
A-40	87.687	91.162	497.141	263.082	Tier 3 one-reaction						0	9	270	1.3662	0.0166185	0.00954384	Significant Increase	Significant Increase
A-48	88.979	92.419	574.206	340.148	Tier 3 one-reaction						0	3	237	2.2652	0.000332253	0.000931957	Significant Increase	Significant Increase
A-57	92.269	95.621	495.045	260.987	Tier 3 one-reaction						0	1	26	0.63222	0.0277503	0.0136086	Significant Decrease	Significant Decrease
A-64	95.222	98.494	454.019	219.961	Tier 3 one-reaction						0	1	13	0.4487	5.44981e-06	0.000128321	Significant Decrease	Significant Decrease
A-76	99.033	102.203	374.073	140.014	Tier 3 one-reaction						0	4	112	0.60926	0.00290317	0.00312317	Significant Decrease	Significant Decrease
A-79	99.161	102.327	562.197	328.139	Tier 3 one-reaction						0	22	437	0.54878	0.00575079	0.0047336	Significant Decrease	Significant Decrease
A-97	102.498	105.576	497.141	263.082	Tier 3 one-reaction						0	9	270	1.519	0.00163332	0.00223265	Significant Increase	Significant Increase
A-120	109.456	112.346	555.193	321.135	Tier 3 one-reaction						0	7	262	0.64507	0.00502843	0.00433092	Significant Decrease	Significant Decrease
A-124	110.477	113.34	431.094	197.036	Tier 3 one-reaction						0	12	235	1.5829	0.00158602	0.00220235	Significant Increase	Significant Increase
A-127	110.774	113.629	475.057	240.999	Tier 3 one-reaction						0	5	86	1.3367	0.0192975	0.01056	Significant Increase	Significant Increase
A-129	111.121	113.967	584.081	350.023	Tier 3 one-reaction						0	6	109	1.4642	0.0203224	0.0109241	Significant Increase	Significant Increase
A-140	114.55	117.304	555.194	321.135	Tier 3 one-reaction						0	7	265	0.6375	0.00462332	0.00413762	Significant Decrease	Significant Decrease
A-141	115.059	117.799	525.165	291.106	Tier 3 one-reaction						0	8	344	1.4287	0.00244005	0.00281775	Significant Increase	Significant Increase
A-143	115.589	118.315	608.201	374.143	Tier 3 one-reaction						0	17	265	1.4318	0.0280638	0.0137141	Significant Increase	Significant Increase
A-144	115.94	118.656	620.249	386.191	Tier 3 one-reaction						0	3	99	1.5008	0.0125811	0.00787141	Significant Increase	Significant Increase
A-145	116.171	118.881	417.123	183.064	Tier 3 one-reaction						0	15	294	2.0596	0.000120075	0.000583746	Significant Increase	Significant Increase
A-148	116.878	119.569	517.132	283.074	Tier 3 one-reaction						0	33	427	0.73022	0.00120115	0.00186968	Significant Decrease	Significant Decrease
A-152	118.445	121.093	547.143	313.085	Tier 3 one-reaction						0	11	325	1.2461	0.00443459	0.00402272	Significant Increase	Significant Increase
A-155	119.082	121.714	452.021	217.962	Tier 3 one-reaction						0	1	26	2.4343	0.00349789	0.00347866	Significant Increase	Significant Increase
A-157	119.355	121.979	411.169	177.111	Tier 3 one-reaction						0	4	87	2.5471	0.00587143	0.00478344	Significant Increase	Significant Increase
A-162	120.752	123.339	466.127	232.068	Tier 3 one-reaction						0	10	258	2.9823	8.1143e-06	0.000154373	Significant Increase	Significant Increase
A-165	120.979	123.559	401.127	167.069	Tier 3 one-reaction						0	20	251	1.9583	0.00531051	0.00448378	Significant Increase	Significant Increase
A-167	121.162	123.738	457.189	223.131	Tier 3 one-reaction						0	2	121	0.71419	0.000419113	0.00106613	Significant Decrease	Significant Decrease
A-177	123.147	125.67	497.17	263.111	Tier 3 one-reaction						0	9	237	1.2331	0.0419391	0.0180237	Significant Increase	Significant Increase
A-176	123.147	125.67	562.244	328.185	Tier 3 one-reaction						0	6	96	2.1043	1.50674e-06	8.86278e-05	Significant Increase	Significant Increase
A-178	123.315	125.834	443.094	209.036	Tier 3 one-reaction						0	19	341	0.82028	0.0426087	0.0182085	Significant Decrease	Significant Decrease
A-181	124.07	126.568	475.073	241.015	Tier 3 one-reaction						0	5	52	1.8119	0.01341	0.00822989	Significant Increase	Significant Increase
A-183	124.39	126.879	421.153	187.095	Tier 3 one-reaction						0	7	163	0.55627	0.000581932	0.00124195	Significant Decrease	Significant Decrease
A-190	126.204	128.644	526.232	292.174	Tier 3 one-reaction						0	4	58	0.40972	1.89206e-06	9.88459e-05	Significant Decrease	Significant Decrease
A-193	127.123	129.539	454.211	220.153	Tier 3 one-reaction						0	2	39	0.40101	0.000112715	0.000565864	Significant Decrease	Significant Decrease
A-194	127.207	129.621	463.074	229.016	Tier 3 one-reaction						0	5	91	0.38935	1.07514e-05	0.000171179	Significant Decrease	Significant Decrease
A-197	127.463	129.87	642.197	408.138	Tier 3 one-reaction						0	16	391	1.8781	0.0453519	0.0190644	Significant Increase	Significant Increase
A-201	127.892	130.288	447.11	213.051	Tier 3 one-reaction						0	1	64	0.40573	5.11752e-05	0.000384843	Significant Decrease	Significant Decrease
A-211	131.787	134.078	657.152	423.093	Tier 3 one-reaction						0	16	360	0.7936	0.0405543	0.0176005	Significant Decrease	Significant Decrease
A-213	132.19	134.47	375.05	140.992	Tier 3 one-reaction						0	1	19	0.28456	0.000166565	0.000697885	Significant Decrease	Significant Decrease
A-239	138.849	140.95	650.25	416.192	Tier 3 one-reaction						0	3	219	0.33718	9.21026e-05	0.000514961	Significant Decrease	Significant Decrease
A-243	139.996	142.066	809.235	575.177	Tier 3 one-reaction						0	3	184	0.22484	3.65196e-05	0.000324264	Significant Decrease	Significant Decrease
A-246	140.53	142.586	820.227	586.169	Tier 3 one-reaction						0	5	228	0.47568	0.00629088	0.00501814	Significant Decrease	Significant Decrease
A-247	140.531	142.587	436.117	202.058	Tier 3 one-reaction						0	7	241	0.52149	0.000994968	0.00168868	Significant Decrease	Significant Decrease
A-259	142.795	144.79	557.144	323.086	Tier 3 one-reaction						0	18	396	0.56351	0.00197733	0.00250622	Significant Decrease	Significant Decrease
A-260	142.813	144.808	570.213	336.154	Tier 3 one-reaction						0	8	317	0.10925	0.000247761	0.000825818	Significant Decrease	Significant Decrease
A-263	143.27	145.252	492.089	258.031	Tier 3 one-reaction						0	9	153	0.77936	0.0164461	0.00946431	Significant Decrease	Significant Decrease
A-266	144.112	146.072	586.178	352.12	Tier 3 one-reaction						0	5	104	0.6653	0.00818474	0.00593851	Significant Decrease	Significant Decrease
A-268	145.264	147.192	664.315	430.257	Tier 3 one-reaction						0	11	165	0.69472	0.00959155	0.0065555	Significant Decrease	Significant Decrease
A-274	145.935	147.848	574.111	340.053	Tier 3 one-reaction						0	1	96	0.72998	0.0413915	0.017848	Significant Decrease	Significant Decrease
A-275	146.034	147.95	582.615	697.113	Tier 3 one-reaction						0	8	110	0.79594	0.0423343	0.0181562	Significant Decrease	Significant Decrease
A-277	147.051	148.993	447.072	213.014	Tier 3 one-reaction						0	3	65	2.1595	0.00761547	0.00567469	Significant Increase	Significant Increase
A-282	148.223	150.195	367.132	133.073	Tier 3 one-reaction						0	40	524	1.2987	0.0245358	0.0124599	Significant Increase	Significant Increase
A-283	148.504	150.483	552.056	317.997	Tier 3 one-reaction						0	1	79	0.73162	0.00798691	0.00584085	Significant Decrease	Significant Decrease
A-286	149.055	151.049	582.065	348.006	Tier 3 one-reaction						0	2	86	0.74437	0.0127287	0.00794254	Significant Decrease	Significant Decrease
A-289	149.48	151.485	550.232	316.174	Tier 3 one-reaction						0	1	109	1.8337	0.000105548	0.000551407	Significant Increase	Significant Increase
A-292	149.544	151.551	644.157	410.099	Tier 3 one-reaction						0	4	330	0.51001	0.00233622	0.00274462	Significant Decrease	Significant Decrease
A-305	151.204	153.253	620.049	385.991	Tier 3 one-reaction						0	5	75	0.71502	0.00550462	0.00460443	Significant Decrease	Significant Decrease
A-307	151.288	153.339	666.138	432.08	Tier 3 one-reaction						0	8	260	0.54581	0.00987585	0.00668652	Significant Decrease	Significant Decrease
A-308	151.338	153.39	469.202	235.143	Tier 3 one-reaction						0	7	200	0.49191	8.18184e-05	0.000476588	Significant Decrease	Significant Decrease
A-312	151.566	153.625	528.146	294.088	Tier 3 one-reaction						0	10	370	0.53324	0.000213487	0.000771233	Significant Decrease	Significant Decrease
A-313	152.079	154.151	426.169	192.11	Tier 3 one-reaction						0	4	149	1.3004	0.0092728	0.006419	Significant Increase	Significant Increase
A-327	153.695	155.762	817.14	583.082	Tier 3 one-reaction						0	3	112	1.22	0.0150113	0.0088842	Significant Increase	Significant Increase
A-333	154.349	156.399	362.165	128.106	Tier 3 one-reaction						0	4	44	2.7974	0.0280122	0.0137034	Significant Increase	Significant Increase
A-337	155.232	157.258	457.11	223.051	Tier 3 one-reaction						0	26	387	0.60309	0.000303072	0.000890446	Significant Decrease	Significant Decrease
A-341	155.559	157.576	446.138	212.079	Tier 3 one-reaction						0	34	496	1.5612	0.00342324	0.00343301	Significant Increase	Significant Increase
A-346	155.705	157.719	506.196	272.137	Tier 3 one-reaction						0	8	221	0.46374	0.00488793	0.00427153	Significant Decrease	Significant Decrease
A-351	155.898	157.907	412.153	178.095	Tier 3 one-reaction						0	8	266	1.6552	0.00562791	0.00466924	Significant Increase	Significant Increase
A-362	157.93	159.884	322.122	88.0635	Tier 3 one-reaction						0	12	186	1.5236	0.00120807	0.00187337	Significant Increase	Significant Increase
A-363	158.129	160.079	709.118	242.009	Tier 3 one-reaction						0	7	149	0.80268	0.0282071	0.013752	Significant Decrease	Significant Decrease
A-365	158.424	160.365	606.097	372.039	Tier 3 one-reaction						0	1	87	1.8795	0.0110554	0.00722801	Significant Increase	Significant Increase
A-368	158.967	160.894	605.596	743.075	Tier 3 one-reaction						0	1	27	2.0822	0.0056467	0.00468018	Significant Increase	Significant Increase
A-377	159.753	161.66	672.152	438.093	Tier 3 one-reaction						0	6	214	0.81724	0.00749429	0.00561822	Significant Decrease	Significant Decrease
A-381	160.587	162.472	416.175	182.117	Tier 3 one-reaction						0	5	141	0.563	0.00804019	0.00586698	Significant Decrease	Significant Decrease
A-388	161.2	163.068	278.096	44.0373	Tier 3 one-reaction						0	1	145	1.3265	0.0116707	0.00748123	Significant Increase	Significant Increase
A-394	162.102	163.946	460.062	226.004	Tier 3 one-reaction						0	3	48	0.62711	0.0483262	0.0199579	Significant Decrease	Significant Decrease
A-397	162.673	164.502	523.149	289.091	Tier 3 one-reaction						0	15	311	1.683	0.00109653	0.00177457	Significant Increase	Significant Increase
A-400	163.546	165.352	535.185	301.127	Tier 3 one-reaction						0	14	380	1.5414	0.0018663	0.00242236	Significant Increase	Significant Increase
A-403	163.609	165.413	724.144	257.035	Tier 3 one-reaction						0	10	193	0.53706	0.028179	0.0137463	Significant Decrease	Significant Decrease
A-405	163.769	165.569	450.205	216.147	Tier 3 one-reaction						0	15	108	2.8025	0.000803227	0.00150153	Significant Increase	Significant Increase
A-412	164.765	166.538	469.073	235.015	Tier 3 one-reaction						0	5	196	1.3225	0.0491526	0.0202093	Significant Increase	Significant Increase
A-413	164.984	166.752	506.206	272.148	Tier 3 one-reaction						0	1	90	0.14515	0.000439076	0.0010923	Significant Decrease	Significant Decrease
A-427	166.355	168.087	542.126	308.067	Tier 3 one-reaction						0	14	341	1.3885	0.00231314	0.00272901	Significant Increase	Significant Increase
A-429	166.454	168.183	502.596	537.075	Tier 3 one-reaction						0	2	126	4.6853	0.000109468	0.000563091	Significant Increase	Significant Increase
A-434	167.73	169.425	450.216	216.157	Tier 3 one-reaction						0	4	31	1.2078	0.0490059	0.0201589	Significant Increase	Significant Increase
A-443	169.223	170.878	720.301	486.243	Tier 3 one-reaction						0	5	303	1.555	0.0302933	0.0145067	Significant Increase	Significant Increase
A-445	169.734	171.376	564.211	330.153	Tier 3 one-reaction						0	2	215	1.7943	0.00341632	0.00343139	Significant Increase	Significant Increase
A-449	170.688	172.304	492.216	258.158	Tier 3 one-reaction						0	4	118	0.21127	0.000735769	0.00141492	Significant Decrease	Significant Decrease
A-462	174.468	176.068	413.083	179.025	Tier 3 one-reaction						0	11	342	0.78325	7.17344e-05	0.000445516	Significant Decrease	Significant Decrease
A-469	176.325	177.965	616.129	382.071	Tier 3 one-reaction						0	1	126	0.55221	0.00126979	0.00193156	Significant Decrease	Significant Decrease
A-472	177.099	178.755	607.206	373.147	Tier 3 one-reaction						0	14	349	2.0447	0.000386148	0.00102305	Significant Increase	Significant Increase
A-480	177.954	179.629	567.212	333.153	Tier 3 one-reaction						0	5	165	1.4135	0.00715777	0.00546146	Significant Increase	Significant Increase
A-503	180.456	182.184	466.212	232.153	Tier 3 one-reaction						0	1	41	0.78822	0.0306097	0.0146164	Significant Decrease	Significant Decrease
A-506	180.529	182.259	600.223	366.164	Tier 3 one-reaction						0	10	350	0.47325	0.0135171	0.00828041	Significant Decrease	Significant Decrease
A-507	180.588	182.32	616.128	764.139	Tier 3 one-reaction						0	1	91	0.57237	0.000301434	0.000888757	Significant Decrease	Significant Decrease
A-519	181.874	183.633	387.068	153.009	Tier 3 one-reaction						0	8	144	1.3222	0.037643	0.0167679	Significant Increase	Significant Increase
A-537	183.273	185.062	628.156	394.098	Tier 3 one-reaction						0	12	240	16.613	0.000585274	0.00124642	Significant Increase	Significant Increase
A-542	183.428	185.221	575.155	341.097	Tier 3 one-reaction						0	23	402	0.44971	0.00110576	0.00178027	Significant Decrease	Significant Decrease
A-543	183.689	185.488	373.052	138.994	Tier 3 one-reaction						0	4	98	1.7607	0.0222586	0.0116235	Significant Increase	Significant Increase
A-545	184.194	186.004	535.186	301.127	Tier 3 one-reaction						0	14	381	1.4233	0.00862985	0.00615225	Significant Increase	Significant Increase
A-548	185.013	186.84	565.613	663.109	Tier 3 one-reaction						0	3	110	0.82922	0.00248324	0.00284206	Significant Decrease	Significant Decrease
A-551	186.726	188.59	679.275	445.217	Tier 3 one-reaction						0	3	179	2.3141	0.00222878	0.0026767	Significant Increase	Significant Increase
A-552	187.004	188.874	688.28	454.222	Tier 3 one-reaction						0	5	200	1.7453	0.0373198	0.016665	Significant Increase	Significant Increase
A-555	187.942	189.832	363.174	129.115	Tier 3 one-reaction						0	10	194	1.2623	0.0457455	0.0191668	Significant Increase	Significant Increase
A-556	187.994	189.886	459.133	225.075	Tier 3 one-reaction						0	21	415	0.37568	0.00625782	0.00500554	Significant Decrease	Significant Decrease
A-558	188.379	190.279	334.134	100.075	Tier 3 one-reaction						0	1	40	2.9506	0.0141797	0.00851779	Significant Increase	Significant Increase
A-561	189.311	191.231	381.148	147.089	Tier 3 one-reaction						0	39	429	0.56902	0.00595438	0.00483292	Significant Decrease	Significant Decrease
A-574	191.308	193.259	427.099	193.041	Tier 3 one-reaction						0	18	339	0.69545	0.0081161	0.00590434	Significant Decrease	Significant Decrease
A-575	191.381	193.332	582.199	348.14	Tier 3 one-reaction						0	4	261	1.3679	0.019312	0.0105645	Significant Increase	Significant Increase
A-578	191.606	193.557	388.132	154.073	Tier 3 one-reaction						0	23	300	0.6459	0.0321486	0.0150653	Significant Decrease	Significant Decrease
A-592	194.016	195.967	476.094	242.035	Tier 3 one-reaction						0	7	136	0.38212	0.00286026	0.00309654	Significant Decrease	Significant Decrease
A-601	195.845	197.796	466.127	232.069	Tier 3 one-reaction						0	12	342	1.3614	0.000304312	0.000892519	Significant Increase	Significant Increase
A-607	196.509	198.46	460.189	226.131	Tier 3 one-reaction						0	3	107	0.27415	2.89855e-05	0.000298466	Significant Decrease	Significant Decrease
A-610	196.938	198.889	418.179	184.12	Tier 3 one-reaction						0	5	118	0.30616	0.000214057	0.000771233	Significant Decrease	Significant Decrease
A-618	197.72	199.671	832.317	598.259	Tier 3 one-reaction						0	1	236	3.8166	4.64253e-05	0.000364842	Significant Increase	Significant Increase
A-623	198.18	200.131	616.273	382.214	Tier 3 one-reaction						0	5	227	8.6737	0.00017605	0.000702419	Significant Increase	Significant Increase
A-625	198.578	200.529	453.18	219.121	Tier 3 one-reaction						0	2	118	3.1261	0.0268897	0.013306	Significant Increase	Significant Increase
A-629	199.045	200.996	666.243	432.185	Tier 3 one-reaction						0	19	274	3.3161	8.42257e-06	0.000155893	Significant Increase	Significant Increase
A-647	201.339	203.29	320.143	86.0843	Tier 3 one-reaction						0	1	96	0.47725	0.00151838	0.00213769	Significant Decrease	Significant Decrease
A-654	202.166	204.117	463.074	229.016	Tier 3 one-reaction						0	5	91	0.79557	0.00224046	0.00268111	Significant Decrease	Significant Decrease
A-661	203.724	205.675	693.292	459.234	Tier 3 one-reaction						0	2	81	1.6781	0.000631551	0.00129502	Significant Increase	Significant Increase
A-662	204.014	205.965	570.198	336.14	Tier 3 one-reaction						0	12	325	1.7556	0.0203897	0.0109428	Significant Increase	Significant Increase
A-671	205.641	207.592	418.143	184.084	Tier 3 one-reaction						0	15	307	0.77739	0.0472445	0.0196183	Significant Decrease	Significant Decrease
A-673	205.953	207.904	374.08	140.022	Tier 3 one-reaction						0	8	151	2.0084	0.000179766	0.000708786	Significant Increase	Significant Increase
A-693	209.158	211.109	606.259	372.2	Tier 3 one-reaction						0	10	178	1.3378	0.0446382	0.018835	Significant Increase	Significant Increase
A-703	210.357	212.308	519.227	285.169	Tier 3 one-reaction						0	3	85	0.16898	0.00397956	0.00376719	Significant Decrease	Significant Decrease
A-704	210.362	212.313	460.189	226.13	Tier 3 one-reaction						0	3	107	0.32998	0.000451866	0.00110432	Significant Decrease	Significant Decrease
A-706	210.807	212.758	581.227	347.168	Tier 3 one-reaction						0	4	109	1.6418	0.00251227	0.00286519	Significant Increase	Significant Increase
A-708	210.989	212.94	503.194	269.136	Tier 3 one-reaction						0	7	157	1.8533	0.00207305	0.00256677	Significant Increase	Significant Increase
A-709	211.005	212.956	536.152	302.094	Tier 3 one-reaction						0	5	176	0.6321	0.00342277	0.00343301	Significant Decrease	Significant Decrease
A-710	211.1	213.052	497.036	262.978	Tier 3 one-reaction						0	1	37	1.2258	0.00259722	0.00292729	Significant Increase	Significant Increase
A-715	211.948	213.9	437.148	203.09	Tier 3 one-reaction						0	11	250	0.57518	0.00145132	0.00208263	Significant Decrease	Significant Decrease
A-719	212.625	214.576	447.133	213.075	Tier 3 one-reaction						0	19	381	0.70388	0.026034	0.0129957	Significant Decrease	Significant Decrease
A-720	212.758	214.709	419.174	185.116	Tier 3 one-reaction						0	3	128	0.58543	0.000363966	0.000987765	Significant Decrease	Significant Decrease
A-725	213.068	215.019	551.215	317.157	Tier 3 one-reaction						0	8	163	1.6086	0.0147947	0.00879556	Significant Increase	Significant Increase
A-735	215.036	216.987	692.259	458.201	Tier 3 one-reaction						0	2	310	2.6637	0.000326956	0.000921532	Significant Increase	Significant Increase
A-737	215.145	217.096	383.073	149.015	Tier 3 one-reaction						0	6	54	1.2151	0.0112701	0.00731351	Significant Increase	Significant Increase
A-743	217.468	219.421	418.052	183.993	Tier 3 one-reaction						0	1	39	0.72747	0.0212868	0.0112863	Significant Decrease	Significant Decrease
A-745	217.706	219.665	556.141	322.083	Tier 3 one-reaction						0	5	414	0.65102	0.00251254	0.00286519	Significant Decrease	Significant Decrease
A-755	218.16	220.128	701.13	467.072	Tier 3 one-reaction						0	1	133	0.70479	0.00497844	0.00431456	Significant Decrease	Significant Decrease
A-772	222.054	224.105	447.133	213.075	Tier 3 one-reaction						0	19	381	0.49845	0.00016621	0.000697885	Significant Decrease	Significant Decrease
A-796	227.021	229.178	556.141	322.083	Tier 3 one-reaction						0	5	414	0.7101	0.00633843	0.00503628	Significant Decrease	Significant Decrease
A-799	227.362	229.526	473.084	239.025	Tier 3 one-reaction						0	1	79	0.78754	0.0325487	0.0152163	Significant Decrease	Significant Decrease
A-804	229.257	231.461	364.132	130.074	Tier 3 one-reaction						0	18	303	1.6677	0.0066556	0.00519916	Significant Increase	Significant Increase
A-812	231.237	233.483	487.126	253.067	Tier 3 one-reaction						0	4	186	0.79419	0.031887	0.0150039	Significant Decrease	Significant Decrease
A-815	231.376	233.626	567.31	333.252	Tier 3 one-reaction						0	1	91	2.2405	0.00741391	0.00559308	Significant Increase	Significant Increase
A-824	232.569	234.844	446.21	212.152	Tier 3 one-reaction						0	2	51	0.68098	0.0401178	0.0174472	Significant Decrease	Significant Decrease
A-826	232.914	235.196	595.188	361.13	Tier 3 one-reaction						0	15	339	0.32546	0.000101201	0.000540094	Significant Decrease	Significant Decrease
A-827	233.234	235.523	524.133	290.074	Tier 3 one-reaction						0	27	320	0.43877	0.00019922	0.000741573	Significant Decrease	Significant Decrease
A-837	235.128	237.458	423.242	189.184	Tier 3 one-reaction						0	3	20	3.9255	0.00351812	0.00349123	Significant Increase	Significant Increase
A-839	235.38	237.715	537.201	303.142	Tier 3 one-reaction						0	12	231	1.5224	0.0112002	0.00729089	Significant Increase	Significant Increase
A-848	236.343	238.697	536.153	302.095	Tier 3 one-reaction						0	5	178	0.62157	0.00346317	0.0034606	Significant Decrease	Significant Decrease
A-850	236.686	239.049	450.133	216.074	Tier 3 one-reaction						0	14	379	1.4446	0.00896527	0.00629474	Significant Increase	Significant Increase
A-853	236.877	239.243	551.216	317.157	Tier 3 one-reaction						0	7	163	1.9157	0.000157827	0.000680023	Significant Increase	Significant Increase
A-857	237.318	239.694	418.143	184.085	Tier 3 one-reaction						0	15	312	0.66512	0.00381344	0.00366762	Significant Decrease	Significant Decrease
A-876	239.725	242.152	508.174	274.116	Tier 3 one-reaction						0	15	356	1.5306	0.0100954	0.00678256	Significant Increase	Significant Increase
A-886	240.793	243.242	431.139	197.081	Tier 3 one-reaction						0	28	390	0.35042	3.09472e-06	0.000109924	Significant Decrease	Significant Decrease
A-892	241.446	243.91	586.151	119.042	Tier 3 one-reaction						0	7	117	1.3977	0.0210762	0.0111997	Significant Increase	Significant Increase
A-897	242.29	244.771	488.184	254.126	Tier 3 one-reaction						0	17	265	0.67079	0.0106767	0.00705208	Significant Decrease	Significant Decrease
A-912	243.693	246.205	480.125	246.067	Tier 3 one-reaction						0	7	193	0.68531	0.0120259	0.00763262	Significant Decrease	Significant Decrease
A-919	244.634	247.166	469.153	235.094	Tier 3 one-reaction						0	8	155	0.37904	1.99103e-05	0.000245999	Significant Decrease	Significant Decrease
A-928	246.068	248.63	391.143	157.085	Tier 3 one-reaction						0	12	214	0.38012	2.39661e-05	0.000268897	Significant Decrease	Significant Decrease
A-929	246.112	248.674	565.232	331.174	Tier 3 one-reaction						0	3	108	1.8631	0.0227166	0.011794	Significant Increase	Significant Increase
A-936	247.033	249.615	606.258	372.2	Tier 3 one-reaction						0	10	181	1.9901	0.00967711	0.00659479	Significant Increase	Significant Increase
A-938	247.162	249.747	450.132	216.074	Tier 3 one-reaction						0	14	383	1.5664	0.00226831	0.00269515	Significant Increase	Significant Increase
A-939	247.187	249.773	505.122	271.064	Tier 3 one-reaction						0	7	177	2.7526	0.0352508	0.0160531	Significant Increase	Significant Increase
A-944	247.888	250.488	392.164	158.105	Tier 3 one-reaction						0	6	216	0.30889	0.000766511	0.00145616	Significant Decrease	Significant Decrease
A-959	250.395	253.011	781.12	547.062	Tier 3 one-reaction						0	2	104	1.5833	0.000327434	0.000921532	Significant Increase	Significant Increase
A-962	250.481	253.095	458.047	223.988	Tier 3 one-reaction						0	1	29	1.5866	0.000532478	0.0011874	Significant Increase	Significant Increase
A-964	251.56	254.156	529.186	295.128	Tier 3 one-reaction						0	19	478	0.49506	0.00869248	0.0061686	Significant Decrease	Significant Decrease
A-966	251.89	254.482	526.131	292.072	Tier 3 one-reaction						0	21	393	1.3443	0.0221611	0.0115848	Significant Increase	Significant Increase
A-974	252.985	255.559	745.296	511.238	Tier 3 one-reaction						0	2	174	0.67404	0.00529675	0.00447443	Significant Decrease	Significant Decrease
A-980	253.199	255.77	400.168	166.11	Tier 3 one-reaction						0	5	167	0.33739	0.000292071	0.00087594	Significant Decrease	Significant Decrease
A-983	253.683	256.246	581.326	347.268	Tier 3 one-reaction						0	4	80	2.3676	0.0426198	0.0182086	Significant Increase	Significant Increase
A-988	254.528	257.077	401.056	166.998	Tier 3 one-reaction						0	4	93	1.6102	0.000213685	0.000771233	Significant Increase	Significant Increase
A-992	254.642	257.19	432.067	198.009	Tier 3 one-reaction						0	3	53	0.51568	0.00382495	0.00367072	Significant Decrease	Significant Decrease
A-994	255.065	257.606	382.179	148.12	Tier 3 one-reaction						0	11	100	0.42527	0.00423734	0.00390939	Significant Decrease	Significant Decrease
A-1001	256.059	258.584	369.057	134.999	Tier 3 one-reaction						0	4	124	1.355	0.046083	0.0192691	Significant Increase	Significant Increase
A-1011	257.114	259.622	423.634	379.151	Tier 3 one-reaction						0	25	471	0.35156	0.00247675	0.00284168	Significant Decrease	Significant Decrease
A-1026	260.283	262.74	582.15	348.092	Tier 3 one-reaction						0	4	128	4.2258	0.000809805	0.0015037	Significant Increase	Significant Increase
A-1029	261.153	263.597	461.094	227.035	Tier 3 one-reaction						0	2	90	0.82443	0.0241331	0.0123322	Significant Decrease	Significant Decrease
A-1046	264.188	266.583	418.179	184.121	Tier 3 one-reaction						0	5	118	0.28571	1.94446e-05	0.000242587	Significant Decrease	Significant Decrease
A-1050	264.419	266.811	381.093	147.035	Tier 3 one-reaction						0	4	142	1.6389	0.0139085	0.00843366	Significant Increase	Significant Increase
A-1051	264.517	266.907	376.078	142.02	Tier 3 one-reaction						0	2	35	0.66564	0.00913274	0.00635499	Significant Decrease	Significant Decrease
A-1076	268.991	271.31	445.154	211.095	Tier 3 one-reaction						0	29	331	0.25495	0.000202525	0.000744116	Significant Decrease	Significant Decrease
A-1092	270.22	272.518	432.158	198.1	Tier 3 one-reaction						0	10	277	0.57243	0.00203493	0.00254064	Significant Decrease	Significant Decrease
A-1099	271.48	273.758	535.136	602.156	Tier 3 one-reaction						0	5	151	0.26273	0.00650223	0.00513228	Significant Decrease	Significant Decrease
A-1102	271.605	273.881	477.216	243.158	Tier 3 one-reaction						0	2	44	0.45747	0.0196695	0.0106796	Significant Decrease	Significant Decrease
A-1107	272.238	274.504	636.096	402.037	Tier 3 one-reaction						0	3	97	0.80495	0.0377462	0.0168005	Significant Decrease	Significant Decrease
A-1109	272.751	275.009	506.183	544.248	Tier 3 one-reaction						0	11	264	3.4162	0.00139247	0.00203663	Significant Increase	Significant Increase
A-1123	276.113	278.325	349.1	115.042	Tier 3 one-reaction						0	2	51	0.2814	0.00158316	0.00220235	Significant Decrease	Significant Decrease
A-1125	276.139	278.35	753.162	519.103	Tier 3 one-reaction						0	1	158	0.44933	0.000278367	0.000852313	Significant Decrease	Significant Decrease
A-1134	276.637	278.844	578.362	344.304	Tier 3 one-reaction						0	1	24	0.4127	0.000465298	0.00111602	Significant Decrease	Significant Decrease
A-1136	276.722	278.929	775.149	541.09	Tier 3 one-reaction						0	5	190	0.60085	0.000815688	0.00151011	Significant Decrease	Significant Decrease
A-1142	278.304	280.501	434.174	200.116	Tier 3 one-reaction						0	11	174	0.28055	0.000448614	0.00110352	Significant Decrease	Significant Decrease
A-1143	278.431	280.627	381.094	147.035	Tier 3 one-reaction						0	4	143	1.7511	0.0126877	0.00792744	Significant Increase	Significant Increase
A-1145	278.543	280.737	362.153	128.095	Tier 3 one-reaction						0	8	164	1.4757	0.0280318	0.0137065	Significant Increase	Significant Increase
A-1148	278.804	280.997	405.148	171.089	Tier 3 one-reaction						0	30	321	0.43829	0.013498	0.00827482	Significant Decrease	Significant Decrease
A-1151	279.23	281.42	519.226	285.168	Tier 3 one-reaction						0	2	84	1.8038	0.00266405	0.00296587	Significant Increase	Significant Increase
A-1159	280.418	282.6	611.129	377.071	Tier 3 one-reaction						0	29	392	3.6838	0.0108471	0.00712525	Significant Increase	Significant Increase
A-1169	283.319	285.482	409.613	351.109	Tier 3 one-reaction						0	7	395	1.2035	0.0243521	0.0124005	Significant Increase	Significant Increase
A-1179	284.08	286.238	638.22	404.162	Tier 3 one-reaction						0	3	225	0.53934	0.0360348	0.0162639	Significant Decrease	Significant Decrease
A-1184	285.049	287.199	555.14	321.081	Tier 3 one-reaction						0	4	163	8.2186	0.002629	0.00294574	Significant Increase	Significant Increase
A-1185	285.096	287.246	579.248	345.19	Tier 3 one-reaction						0	2	73	2.624	9.51061e-05	0.000525206	Significant Increase	Significant Increase
A-1190	285.405	287.553	432.195	198.137	Tier 3 one-reaction						0	1	90	0.62899	0.0147285	0.00876555	Significant Decrease	Significant Decrease
A-1195	286.186	288.329	479.141	245.083	Tier 3 one-reaction						0	3	136	4.2731	0.000488187	0.00114575	Significant Increase	Significant Increase
A-1196	286.224	288.366	365.599	263.082	Tier 3 one-reaction						0	9	270	1.633	0.0108621	0.00712947	Significant Increase	Significant Increase
A-1204	286.874	289.013	582.156	115.046	Tier 3 one-reaction						0	1	59	1.9471	0.00880372	0.00622312	Significant Increase	Significant Increase
A-1207	287.244	289.379	434.173	200.115	Tier 3 one-reaction						0	11	174	0.4348	0.0031789	0.00329631	Significant Decrease	Significant Decrease
A-1210	287.579	289.712	447.206	213.147	Tier 3 one-reaction						0	2	54	0.41225	0.00091494	0.00160177	Significant Decrease	Significant Decrease
A-1212	287.639	289.772	526.132	292.073	Tier 3 one-reaction						0	16	318	1.2265	0.021424	0.0113248	Significant Increase	Significant Increase
A-1213	287.71	289.843	484.2	250.142	Tier 3 one-reaction						0	3	191	1.2295	0.0439004	0.0186224	Significant Increase	Significant Increase
A-1214	287.73	289.863	571.188	337.13	Tier 3 one-reaction						0	9	355	1.2557	0.0203555	0.0109337	Significant Increase	Significant Increase
A-1216	288.276	290.405	429.123	195.064	Tier 3 one-reaction						0	10	289	0.42219	0.00372571	0.00361072	Significant Decrease	Significant Decrease
A-1220	289.085	291.209	448.154	214.095	Tier 3 one-reaction						0	11	347	0.50737	0.04941	0.0202903	Significant Decrease	Significant Decrease
A-1237	290.942	293.053	446.083	212.024	Tier 3 one-reaction						0	1	76	0.67995	0.00166494	0.00226144	Significant Decrease	Significant Decrease
A-1238	291.005	293.115	396.194	162.136	Tier 3 one-reaction						0	5	61	0.69221	6.51833e-05	0.000427691	Significant Decrease	Significant Decrease
A-1239	291.066	293.176	360.137	126.079	Tier 3 one-reaction						0	3	193	0.67631	0.0352462	0.0160531	Significant Decrease	Significant Decrease
A-1242	291.981	294.085	372.137	138.079	Tier 3 one-reaction						0	4	219	0.53581	0.00160682	0.00221855	Significant Decrease	Significant Decrease
A-1248	293.219	295.314	453.159	219.1	Tier 3 one-reaction						0	4	118	0.52203	0.00377202	0.00364333	Significant Decrease	Significant Decrease
A-1253	294.175	296.264	449.221	215.163	Tier 3 one-reaction						0	5	38	0.42709	0.00200247	0.00252099	Significant Decrease	Significant Decrease
A-1265	295.002	297.086	418.107	184.049	Tier 3 one-reaction						0	19	350	0.78874	0.00465233	0.00415913	Significant Decrease	Significant Decrease
A-1266	295.146	297.228	404.164	170.105	Tier 3 one-reaction						0	7	165	0.38873	0.00903083	0.00631973	Significant Decrease	Significant Decrease
A-1268	295.613	297.692	491.141	257.083	Tier 3 one-reaction						0	3	146	0.39672	0.00431326	0.00395109	Significant Decrease	Significant Decrease
A-1271	296.008	298.085	364.067	130.009	Tier 3 one-reaction						0	1	41	0.65956	0.00364719	0.0035698	Significant Decrease	Significant Decrease
A-1272	296.103	298.178	553.211	319.152	Tier 3 one-reaction						0	3	120	1.4894	0.00112698	0.00179895	Significant Increase	Significant Increase
A-1274	296.468	298.542	591.248	357.19	Tier 3 one-reaction						0	1	96	2.2851	8.08157e-06	0.000154373	Significant Increase	Significant Increase
A-1275	296.729	298.8	381.603	295.09	Tier 3 one-reaction						0	35	581	3.5777	0.00116715	0.00183227	Significant Increase	Significant Increase
A-1279	297.159	299.228	468.125	234.067	Tier 3 one-reaction						0	19	262	0.49626	0.0267443	0.0132513	Significant Decrease	Significant Decrease
A-1291	298.555	300.614	380.2	146.142	Tier 3 one-reaction						0	2	55	1.7387	0.0018547	0.00241106	Significant Increase	Significant Increase
A-1295	299.738	301.789	483.206	249.148	Tier 3 one-reaction						0	3	67	0.5778	0.0302561	0.0144931	Significant Decrease	Significant Decrease
A-1296	299.751	301.802	381.092	147.034	Tier 3 one-reaction						0	4	142	1.3183	0.0315445	0.0148947	Significant Increase	Significant Increase
A-1300	299.979	302.028	390.148	156.09	Tier 3 one-reaction						0	7	221	0.40905	0.00173537	0.00232462	Significant Decrease	Significant Decrease
A-1301	300.145	302.193	605.2	138.09	Tier 3 one-reaction						0	3	241	1.3229	0.0248725	0.0126003	Significant Increase	Significant Increase
A-1309	301.356	303.397	340.067	106.009	Tier 3 one-reaction						0	7	109	2.5574	9.7173e-05	0.000533545	Significant Increase	Significant Increase
A-1314	301.775	303.812	574.142	340.084	Tier 3 one-reaction						0	2	128	4.0872	0.00390526	0.00373066	Significant Increase	Significant Increase
A-1315	301.867	303.904	378.067	144.009	Tier 3 one-reaction						0	2	56	2.1633	3.30002e-05	0.000308294	Significant Increase	Significant Increase
A-1320	302.614	304.646	353.154	119.095	Tier 3 one-reaction						0	10	209	1.7008	0.0017826	0.00235674	Significant Increase	Significant Increase
A-1328	303.831	305.854	367.087	266.057	Tier 3 one-reaction						0	20	349	1.2237	0.0256846	0.0128906	Significant Increase	Significant Increase
A-1332	304.846	306.863	480.125	246.066	Tier 3 one-reaction						0	22	334	0.75309	0.0260029	0.012984	Significant Decrease	Significant Decrease
A-1339	305.784	307.794	659.271	425.213	Tier 3 one-reaction						0	1	95	2.0298	0.0130556	0.00808963	Significant Increase	Significant Increase
A-1345	306.857	308.86	479.232	245.173	Tier 3 one-reaction						0	6	47	0.41485	0.00775695	0.0057278	Significant Decrease	Significant Decrease
A-1346	307.104	309.106	434.174	200.116	Tier 3 one-reaction						0	11	174	0.24493	0.0032575	0.00334324	Significant Decrease	Significant Decrease
A-1347	307.183	309.184	628.254	394.195	Tier 3 one-reaction						0	14	270	3.3642	0.00327367	0.00335058	Significant Increase	Significant Increase
A-1352	307.988	309.984	519.227	285.169	Tier 3 one-reaction						0	3	85	1.8457	0.0406345	0.0176307	Significant Increase	Significant Increase
A-1353	308.086	310.081	349.085	115.027	Tier 3 one-reaction						0	13	273	1.2442	0.0113352	0.00733632	Significant Increase	Significant Increase
A-1366	309.331	311.317	459.133	225.075	Tier 3 one-reaction						0	21	415	0.66543	0.0173576	0.00984701	Significant Decrease	Significant Decrease
A-1379	311.743	313.713	400.143	332.169	Tier 3 one-reaction						0	4	123	2.5214	0.0149753	0.00887768	Significant Increase	Significant Increase
A-1381	312.168	314.135	624.096	390.037	Tier 3 one-reaction						0	1	97	0.58153	0.0328381	0.0153131	Significant Decrease	Significant Decrease
A-1385	312.415	314.381	420.104	186.046	Tier 3 one-reaction						0	2	80	0.71526	0.0207964	0.0111004	Significant Decrease	Significant Decrease
A-1386	312.636	314.6	394.061	160.003	Tier 3 one-reaction						0	1	87	0.57761	0.00964911	0.00658139	Significant Decrease	Significant Decrease
A-1388	313.23	315.19	493.247	259.189	Tier 3 one-reaction						0	3	35	0.65273	0.0302241	0.0144931	Significant Decrease	Significant Decrease
A-1392	313.442	315.401	453.216	219.157	Tier 3 one-reaction						0	1	47	0.39602	0.00789565	0.00578531	Significant Decrease	Significant Decrease
A-1403	314.816	316.765	481.193	247.135	Tier 3 one-reaction						0	2	26	5.6717	0.00207157	0.00256677	Significant Increase	Significant Increase
A-1407	315.793	317.735	729.245	262.136	Tier 3 one-reaction						0	2	63	1.235	0.0198399	0.0107512	Significant Increase	Significant Increase
A-1408	315.848	317.79	364.067	130.008	Tier 3 one-reaction						0	1	41	0.79341	0.0233306	0.0120172	Significant Decrease	Significant Decrease
A-1413	317.013	318.947	432.067	198.009	Tier 3 one-reaction						0	3	53	0.58265	0.0339643	0.0156278	Significant Decrease	Significant Decrease
A-1424	317.748	319.678	516.198	282.14	Tier 3 one-reaction						0	1	63	2.6216	0.0214398	0.0113248	Significant Increase	Significant Increase
A-1433	320.141	322.054	393.135	318.154	Tier 3 one-reaction						0	5	100	2.1832	0.000414407	0.00106613	Significant Increase	Significant Increase
A-1438	321.17	323.076	400.142	332.168	Tier 3 one-reaction						0	4	123	1.6368	0.0136536	0.00834259	Significant Increase	Significant Increase
A-1445	322.357	324.256	396.104	162.046	Tier 3 one-reaction						0	3	120	2.0222	0.00388557	0.00371609	Significant Increase	Significant Increase
A-1459	322.853	324.748	508.175	274.116	Tier 3 one-reaction						0	15	356	1.2939	0.00343447	0.00343808	Significant Increase	Significant Increase
A-1461	322.86	324.755	441.162	207.103	Tier 3 one-reaction						0	1	37	2.5723	0.0137491	0.00837516	Significant Increase	Significant Increase
A-1473	324.999	326.879	479.141	245.083	Tier 3 one-reaction						0	3	136	2.2927	0.0064518	0.0051021	Significant Increase	Significant Increase
A-1483	326.117	327.99	381.094	147.035	Tier 3 one-reaction						0	4	143	0.79604	0.0357882	0.0162095	Significant Decrease	Significant Decrease
A-1485	326.174	328.047	666.277	199.167	Tier 3 one-reaction						0	1	23	2.1704	0.0292769	0.0141415	Significant Increase	Significant Increase
A-1498	327.422	329.449	434.174	200.116	Tier 3 one-reaction						0	11	174	0.21863	0.000300256	0.000886849	Significant Decrease	Significant Decrease
A-1499	327.477	329.519	479.232	245.174	Tier 3 one-reaction						0	6	47	0.19977	0.000271242	0.000846854	Significant Decrease	Significant Decrease
A-1504	328.323	330.595	508.175	274.116	Tier 3 one-reaction						0	15	356	1.2652	0.00435386	0.00397631	Significant Increase	Significant Increase
A-1512	328.888	331.313	421.119	187.061	Tier 3 one-reaction						0	2	194	0.72707	0.000101614	0.000540094	Significant Decrease	Significant Decrease
A-1514	329.114	331.6	637.182	170.073	Tier 3 one-reaction						0	1	44	0.38319	0.00806372	0.00587902	Significant Decrease	Significant Decrease
A-1523	330.875	333.838	662.13	195.02	Tier 3 one-reaction						0	7	223	1.2598	0.0499684	0.0204643	Significant Increase	Significant Increase
A-1538	333.318	336.68	478.11	244.051	Tier 3 one-reaction						0	13	167	0.72135	0.00662071	0.00518661	Significant Decrease	Significant Decrease
A-1543	333.821	337.171	444.195	210.136	Tier 3 one-reaction						0	4	109	0.63419	2.42888e-05	0.000268908	Significant Decrease	Significant Decrease
A-1545	334.222	337.563	410.209	176.151	Tier 3 one-reaction						0	3	42	0.71657	0.0249511	0.0126259	Significant Decrease	Significant Decrease
A-1547	334.34	337.679	416.603	365.089	Tier 3 one-reaction						0	17	380	1.3769	5.7721e-05	0.000401604	Significant Increase	Significant Increase
A-1548	335.122	338.443	434.175	200.116	Tier 3 one-reaction						0	11	174	0.18159	0.000254033	0.000828244	Significant Decrease	Significant Decrease
A-1551	335.455	338.769	479.232	245.174	Tier 3 one-reaction						0	6	47	0.19478	0.000248547	0.000825818	Significant Decrease	Significant Decrease
A-1553	335.554	338.866	648.113	181.004	Tier 3 one-reaction						0	3	156	1.7574	0.0360055	0.0162601	Significant Increase	Significant Increase
A-1555	335.803	339.109	513.216	279.157	Tier 3 one-reaction						0	7	107	0.35651	0.00668309	0.00520863	Significant Decrease	Significant Decrease
A-1578	338.396	341.645	727.132	260.022	Tier 3 one-reaction						0	21	229	0.82364	0.0472834	0.0196291	Significant Decrease	Significant Decrease
A-1583	341.254	344.44	434.174	200.116	Tier 3 one-reaction						0	11	174	0.18171	0.000135497	0.000630022	Significant Decrease	Significant Decrease
A-1586	341.806	344.98	479.232	245.174	Tier 3 one-reaction						0	6	47	0.23508	0.000804247	0.00150153	Significant Decrease	Significant Decrease
A-1591	343.269	346.411	330.068	192.02	Tier 3 one-reaction						0	1	131	1.6148	0.0113748	0.00735059	Significant Increase	Significant Increase
A-1593	343.338	346.478	659.129	192.02	Tier 3 one-reaction						0	1	132	1.7096	0.0174262	0.00987205	Significant Increase	Significant Increase
A-1604	345.105	348.207	381.094	147.035	Tier 3 one-reaction						0	4	143	0.34804	0.0170184	0.00973006	Significant Decrease	Significant Decrease
A-1606	345.247	348.345	263.085	29.0266	Tier 3 one-reaction						0	1	270	1.7306	0.0196232	0.0106657	Significant Increase	Significant Increase
A-1653	352.028	354.977	413.606	359.096	Tier 3 one-reaction						0	11	356	0.45018	0.0337256	0.0155788	Significant Decrease	Significant Decrease
A-1656	352.728	355.661	583.135	349.077	Tier 3 one-reaction						0	10	348	7.1094	0.00586638	0.00478165	Significant Increase	Significant Increase
A-1663	353.728	356.64	457.168	223.11	Tier 3 one-reaction						0	2	26	2.2351	0.0277179	0.0135967	Significant Increase	Significant Increase
A-1666	353.952	356.859	464.184	230.126	Tier 3 one-reaction						0	14	243	0.63536	0.0113223	0.00733083	Significant Decrease	Significant Decrease
A-1676	354.864	357.75	464.13	230.072	Tier 3 one-reaction						0	7	153	5.2579	4.82682e-05	0.000371856	Significant Increase	Significant Increase
A-1682	356.16	359.017	551.108	317.05	Tier 3 one-reaction						0	37	327	7.0638	4.58524e-06	0.000117061	Significant Increase	Significant Increase
A-1683	356.162	359.02	377.103	286.09	Tier 3 one-reaction						0	9	274	0.3559	0.00171441	0.00230022	Significant Decrease	Significant Decrease
A-1690	356.548	359.397	432.158	198.1	Tier 3 one-reaction						0	10	277	1.5065	0.000592938	0.00125167	Significant Increase	Significant Increase
A-1698	358.25	361.061	376.169	142.11	Tier 3 one-reaction						0	5	123	0.44379	0.00140058	0.00204492	Significant Decrease	Significant Decrease
A-1703	358.708	361.51	331.111	97.0525	Tier 3 one-reaction						0	8	244	0.42403	0.0174696	0.00988656	Significant Decrease	Significant Decrease
A-1707	358.987	361.782	259.552	50.9874	Tier 3 one-reaction						0	1	2	1.2573	0.0484222	0.0199828	Significant Increase	Significant Increase
A-1714	360.356	363.121	361.078	254.039	Tier 3 one-reaction						0	3	72	1.4293	0.00934459	0.00645236	Significant Increase	Significant Increase
A-1716	361.098	363.847	393.618	319.12	Tier 3 one-reaction						0	7	293	0.35873	0.000242416	0.000820273	Significant Decrease	Significant Decrease
A-1717	361.23	363.976	644.118	177.008	Tier 3 one-reaction						0	3	149	1.3496	0.00137017	0.00201637	Significant Increase	Significant Increase
A-1719	361.416	364.158	381.085	294.053	Tier 3 one-reaction						0	7	256	1.4615	0.024809	0.0125757	Significant Increase	Significant Increase
A-1722	362.642	365.357	394.618	321.12	Tier 3 one-reaction						0	10	352	0.40832	0.000805032	0.00150153	Significant Decrease	Significant Decrease
A-1723	362.675	365.39	595.214	361.156	Tier 3 one-reaction						0	3	115	0.51041	0.0194955	0.0106247	Significant Decrease	Significant Decrease
A-1724	362.974	365.682	344.129	220.142	Tier 3 one-reaction						0	3	133	1.4424	0.0304936	0.0145818	Significant Increase	Significant Increase
A-1725	363.254	365.956	666.097	432.038	Tier 3 one-reaction						0	2	57	1.3331	0.0324401	0.0151825	Significant Increase	Significant Increase
A-1732	364.216	366.896	529.194	62.0842	Tier 3 one-reaction						0	1	49	0.78877	0.0214908	0.0113443	Significant Decrease	Significant Decrease
A-1735	364.394	367.07	336.114	204.111	Tier 3 one-reaction						0	11	313	0.77903	0.0191416	0.0105083	Significant Decrease	Significant Decrease
A-1740	366.505	369.21	356.035	121.977	Tier 3 one-reaction						0	1	61	2.0257	0.0152429	0.00898217	Significant Increase	Significant Increase
A-1741	366.669	369.389	384.149	300.18	Tier 3 one-reaction						0	1	66	1.9875	0.000288076	0.000870873	Significant Increase	Significant Increase
A-1754	369.987	373.015	592.273	358.215	Tier 3 one-reaction						0	23	276	4.8521	0.00500359	0.00432572	Significant Increase	Significant Increase
A-1766	371.289	374.438	612.231	145.121	Tier 3 one-reaction						0	3	76	1.6037	0.00582149	0.00475899	Significant Increase	Significant Increase
A-1769	372.03	375.249	603.15	369.092	Tier 3 one-reaction						0	8	303	11.501	0.00268166	0.0029788	Significant Increase	Significant Increase
A-1770	372.046	375.266	335.142	101.084	Tier 3 one-reaction						0	20	342	1.6301	0.0200685	0.0108285	Significant Increase	Significant Increase
A-1772	372.528	375.785	644.257	177.147	Tier 3 one-reaction						0	2	35	0.75371	0.00782622	0.00575365	Significant Decrease	Significant Decrease
A-1773	372.79	376.048	357.067	123.008	Tier 3 one-reaction						0	2	50	0.78682	0.0411153	0.0177701	Significant Decrease	Significant Decrease
A-1779	374.328	377.591	342.056	107.998	Tier 3 one-reaction						0	2	54	1.5166	0.0150489	0.00889293	Significant Increase	Significant Increase
A-1784	376.407	379.676	761.161	294.052	Tier 3 one-reaction						0	7	256	1.6575	0.0379521	0.016866	Significant Increase	Significant Increase
A-1792	378.274	381.547	791.199	324.09	Tier 3 one-reaction						0	4	111	0.47202	0.00161337	0.00221988	Significant Decrease	Significant Decrease
A-1794	378.767	382.042	395.602	323.087	Tier 3 one-reaction						0	18	425	0.33886	0.000253949	0.000828244	Significant Decrease	Significant Decrease
A-1796	379.053	382.33	448.154	214.096	Tier 3 one-reaction						0	11	347	0.53401	0.00877088	0.00620779	Significant Decrease	Significant Decrease
A-1812	381.37	384.652	346.121	112.063	Tier 3 one-reaction						0	6	224	0.41174	0.000541224	0.00120319	Significant Decrease	Significant Decrease
A-1816	381.93	385.214	497.187	263.129	Tier 3 one-reaction						0	7	158	0.45679	0.00766786	0.00569725	Significant Decrease	Significant Decrease
A-1819	382.269	385.554	689.232	222.123	Tier 3 one-reaction						0	2	153	0.55959	0.043525	0.0185101	Significant Decrease	Significant Decrease
A-1820	382.383	385.669	299.095	130.074	Tier 3 one-reaction						0	18	302	0.50123	0.0095552	0.00654135	Significant Decrease	Significant Decrease
A-1823	382.732	386.018	597.183	130.074	Tier 3 one-reaction						0	18	302	0.45631	0.0210898	0.0112034	Significant Decrease	Significant Decrease
A-1824	382.766	386.053	487.108	253.05	Tier 3 one-reaction						0	1	59	1.8337	0.0295882	0.0142518	Significant Increase	Significant Increase
A-1830	383.303	386.592	504.136	270.078	Tier 3 one-reaction						0	3	181	3.6519	0.017369	0.00984701	Significant Increase	Significant Increase
A-1833	383.354	386.642	642.24	175.131	Tier 3 one-reaction						0	3	70	0.47383	0.0308553	0.0146741	Significant Decrease	Significant Decrease
A-1846	384.838	388.131	536.223	302.165	Tier 3 one-reaction						0	4	106	0.484	0.00359091	0.00353333	Significant Decrease	Significant Decrease
A-1848	385.335	388.629	408.195	174.137	Tier 3 one-reaction						0	9	126	0.65208	0.0188466	0.0103984	Significant Decrease	Significant Decrease
A-1868	390.502	393.812	406.179	172.12	Tier 3 one-reaction						0	6	149	0.35396	0.0407421	0.0176545	Significant Decrease	Significant Decrease
A-1871	391.151	394.463	698.231	231.122	Tier 3 one-reaction						0	5	201	0.61754	0.00580632	0.00475589	Significant Decrease	Significant Decrease
A-1873	391.224	394.535	494.177	260.119	Tier 3 one-reaction						0	2	65	0.49146	0.00688832	0.0053239	Significant Decrease	Significant Decrease
A-1876	391.623	394.936	701.14	234.03	Tier 3 one-reaction						0	3	202	0.57691	0.0319164	0.0150039	Significant Decrease	Significant Decrease
A-1877	391.659	394.971	539.235	305.176	Tier 3 one-reaction						0	1	63	0.32697	0.00105287	0.00173949	Significant Decrease	Significant Decrease
A-1879	391.835	395.148	629.155	162.046	Tier 3 one-reaction						0	3	119	1.5295	0.0219353	0.0115063	Significant Increase	Significant Increase
A-1881	393.089	396.405	330.579	193.041	Tier 3 one-reaction						0	18	338	0.70483	0.00558135	0.00463981	Significant Decrease	Significant Decrease
A-1893	395.239	398.562	683.266	216.157	Tier 3 one-reaction						0	4	31	1.3748	0.0040192	0.00378235	Significant Increase	Significant Increase
A-1902	395.941	399.265	436.06	202.001	Tier 3 one-reaction						0	2	62	0.68263	0.0318767	0.0150039	Significant Decrease	Significant Decrease
A-1909	396.389	399.715	497.222	263.163	Tier 3 one-reaction						0	6	76	0.73662	0.043506	0.0185101	Significant Decrease	Significant Decrease
A-1916	396.778	400.105	493.248	259.189	Tier 3 one-reaction						0	3	35	0.53923	0.0418594	0.0179986	Significant Decrease	Significant Decrease
A-1934	400.433	403.77	478.11	244.052	Tier 3 one-reaction						0	13	166	1.9234	9.03594e-05	0.000512065	Significant Increase	Significant Increase
A-1942	401.867	405.209	303.08	69.0214	Tier 3 one-reaction						0	3	161	1.7766	0.0371176	0.0166047	Significant Increase	Significant Increase
A-1954	403.929	407.278	407.616	347.115	Tier 3 one-reaction						0	11	356	0.49183	0.00849144	0.00608993	Significant Decrease	Significant Decrease
A-1969	406.365	409.721	628.261	161.152	Tier 3 one-reaction						0	3	36	2.7961	0.00131183	0.00196393	Significant Increase	Significant Increase
A-1970	406.515	409.872	293.114	118.111	Tier 3 one-reaction						0	4	111	2.1682	0.000846649	0.00153446	Significant Increase	Significant Increase
A-1974	407.095	410.454	534.205	300.147	Tier 3 one-reaction						0	3	115	0.52033	0.0455373	0.0191035	Significant Decrease	Significant Decrease
A-1977	407.248	410.607	523.167	289.109	Tier 3 one-reaction						0	8	268	1.8914	0.0145292	0.00867164	Significant Increase	Significant Increase
A-1984	408.285	411.648	462.685	457.252	Tier 3 one-reaction						0	36	316	1.6021	0.026935	0.0133143	Significant Increase	Significant Increase
A-1987	408.682	412.046	585.219	118.11	Tier 3 one-reaction						0	4	111	2.1629	0.00059298	0.00125167	Significant Increase	Significant Increase
A-1988	408.968	412.332	552.3	318.241	Tier 3 one-reaction						0	5	80	1.97	0.0334222	0.0154732	Significant Increase	Significant Increase
A-1990	408.998	412.363	384.092	150.034	Tier 3 one-reaction						0	3	125	1.2497	0.0105473	0.00698595	Significant Increase	Significant Increase
A-2004	410.417	413.786	447.206	213.148	Tier 3 one-reaction						0	2	54	0.49693	0.00204333	0.00254543	Significant Decrease	Significant Decrease
A-2005	410.714	414.084	460.135	226.077	Tier 3 one-reaction						0	4	117	0.43715	0.000227372	0.000797776	Significant Decrease	Significant Decrease
A-2010	411.782	415.156	493.248	259.189	Tier 3 one-reaction						0	3	35	0.23652	0.00217935	0.00264305	Significant Decrease	Significant Decrease
A-2036	414.803	418.186	550.24	316.181	Tier 3 one-reaction						0	2	98	0.37644	0.00465691	0.004161	Significant Decrease	Significant Decrease
A-2051	416.51	419.899	628.261	161.152	Tier 3 one-reaction						0	3	36	4.5803	2.82766e-05	0.000293613	Significant Increase	Significant Increase
A-2056	417.286	420.677	407.616	347.115	Tier 3 one-reaction						0	4	208	0.52304	0.00724268	0.00550114	Significant Decrease	Significant Decrease
A-2064	417.928	421.321	814.224	347.115	Tier 3 one-reaction						0	11	356	0.52685	0.0116761	0.00748123	Significant Decrease	Significant Decrease
A-2084	420.361	423.761	618.356	384.298	Tier 3 one-reaction						0	7	95	1.3285	0.0311141	0.0147542	Significant Increase	Significant Increase
A-2116	426.81	430.231	401.632	335.147	Tier 3 one-reaction						0	3	165	1.2339	0.0270211	0.0133329	Significant Increase	Significant Increase
A-2117	426.858	430.279	585.237	351.179	Tier 3 one-reaction						0	6	147	0.60394	0.0147912	0.00879556	Significant Decrease	Significant Decrease
A-2118	427.013	430.434	458.211	224.152	Tier 3 one-reaction						0	1	69	0.61848	0.00911679	0.00635121	Significant Decrease	Significant Decrease
A-2119	427.084	430.505	848.317	381.207	Tier 3 one-reaction						0	6	96	1.4056	0.0181038	0.0101459	Significant Increase	Significant Increase
A-2125	428.419	431.842	524.167	57.0577	Tier 3 one-reaction						0	4	250	0.64878	0.0136226	0.00833285	Significant Decrease	Significant Decrease
A-2127	428.907	432.329	523.2	289.142	Tier 3 one-reaction						0	1	72	0.59368	0.0275965	0.0135451	Significant Decrease	Significant Decrease
A-2130	429.487	432.909	469.049	234.99	Tier 3 one-reaction						0	2	81	0.59363	0.000375721	0.00100824	Significant Decrease	Significant Decrease
A-2138	431.248	434.668	628.261	161.152	Tier 3 one-reaction						0	3	36	2.2761	0.0381845	0.0169186	Significant Increase	Significant Increase
A-2141	432.761	436.181	595.215	128.106	Tier 3 one-reaction						0	2	41	3.0129	0.0399603	0.0174162	Significant Increase	Significant Increase
A-2143	433.155	436.574	298.111	128.106	Tier 3 one-reaction						0	2	41	3.3826	0.0471127	0.0195923	Significant Increase	Significant Increase
A-2144	433.273	436.693	596.257	362.198	Tier 3 one-reaction						0	1	84	1.3021	0.0150294	0.00888836	Significant Increase	Significant Increase
A-2147	433.734	437.153	725.135	258.026	Tier 3 one-reaction						0	1	92	0.7418	0.00608475	0.00489992	Significant Decrease	Significant Decrease
A-2159	435.802	439.219	502.184	268.126	Tier 3 one-reaction						0	3	71	2.1718	0.0400463	0.0174298	Significant Increase	Significant Increase
A-2164	437.37	440.787	515.232	281.174	Tier 3 one-reaction						0	3	82	1.4957	0.044908	0.0189154	Significant Increase	Significant Increase
A-2166	437.423	440.84	635.124	401.066	Tier 3 one-reaction						0	2	117	1.4627	0.0453964	0.0190769	Significant Increase	Significant Increase
A-2169	437.891	441.307	478.11	244.051	Tier 3 one-reaction						0	13	167	4.6287	0.00217893	0.00264305	Significant Increase	Significant Increase
A-2171	438.137	441.553	510.118	276.06	Tier 3 one-reaction						0	8	236	14.139	0.0031282	0.00326247	Significant Increase	Significant Increase
A-2173	438.991	442.407	707.183	240.074	Tier 3 one-reaction						0	27	420	0.28038	0.00745517	0.00560515	Significant Decrease	Significant Decrease
A-2174	439.563	442.978	521.278	287.22	Tier 3 one-reaction						0	4	24	0.18026	0.0145514	0.0086818	Significant Decrease	Significant Decrease
A-2176	439.728	443.143	604.378	370.319	Tier 3 one-reaction						0	2	54	0.44339	0.018933	0.0104288	Significant Decrease	Significant Decrease
A-2179	440.278	443.693	373.087	278.058	Tier 3 one-reaction						0	11	277	1.4996	0.00459132	0.00412222	Significant Increase	Significant Increase
A-2181	440.391	443.806	374.087	280.057	Tier 3 one-reaction						0	4	224	1.4176	0.00962412	0.00657239	Significant Increase	Significant Increase
A-2185	440.874	444.289	547.114	313.055	Tier 3 one-reaction						0	6	212	2.5436	0.0287767	0.0139542	Significant Increase	Significant Increase
A-2203	444.48	447.893	564.255	330.197	Tier 3 one-reaction						0	10	92	0.46283	0.00407347	0.00381219	Significant Decrease	Significant Decrease
A-2215	447.093	450.504	614.144	147.035	Tier 3 one-reaction						0	4	142	0.46597	0.000272053	0.000846854	Significant Decrease	Significant Decrease
A-2216	447.291	450.702	510.205	276.147	Tier 3 one-reaction						0	5	118	0.2877	0.00066826	0.00133886	Significant Decrease	Significant Decrease
A-2219	447.582	450.993	555.263	321.205	Tier 3 one-reaction						0	4	52	0.25455	0.00125281	0.00191697	Significant Decrease	Significant Decrease
A-2222	448.235	451.645	587.2	120.09	Tier 3 one-reaction						0	11	132	0.59568	0.0303474	0.0145285	Significant Decrease	Significant Decrease
A-2226	449.22	452.629	450.11	432.103	Tier 3 one-reaction						0	14	388	0.31721	6.38599e-06	0.000137695	Significant Decrease	Significant Decrease
A-2235	450.284	453.693	312.601	157.085	Tier 3 one-reaction						0	12	211	0.40764	1.66378e-05	0.000219011	Significant Decrease	Significant Decrease
A-2237	450.557	453.966	534.311	300.252	Tier 3 one-reaction						0	1	8	0.61593	0.00459764	0.00412568	Significant Decrease	Significant Decrease
A-2241	451.399	454.807	285.098	102.08	Tier 3 one-reaction						0	10	214	0.7907	0.0315488	0.0148947	Significant Decrease	Significant Decrease
A-2253	454.921	458.39	656.257	189.147	Tier 3 one-reaction						0	1	52	0.63765	0.00790006	0.00578531	Significant Decrease	Significant Decrease
A-2259	456.176	459.671	378.083	144.024	Tier 3 one-reaction						0	1	42	1.5221	0.00380237	0.00366166	Significant Increase	Significant Increase
A-2261	456.29	459.787	600.069	366.011	Tier 3 one-reaction						0	7	149	4.7597	0.00780509	0.00575365	Significant Increase	Significant Increase
A-2265	456.924	460.434	383.603	299.09	Tier 3 one-reaction						0	10	141	1.7271	0.0021113	0.00258957	Significant Increase	Significant Increase
A-2267	457.123	460.638	336.072	102.014	Tier 3 one-reaction						0	2	51	1.2117	0.0103418	0.00690082	Significant Increase	Significant Increase
A-2269	457.391	460.912	401.127	167.069	Tier 3 one-reaction						0	20	251	1.9866	0.00570563	0.00470569	Significant Increase	Significant Increase
A-2294	462.352	465.976	593.078	359.02	Tier 3 one-reaction						0	1	75	1.3075	0.00451697	0.00407743	Significant Increase	Significant Increase
A-2295	462.553	466.18	321.163	87.1045	Tier 3 one-reaction						0	10	138	1.618	0.00067734	0.00134324	Significant Increase	Significant Increase
A-2297	462.687	466.318	594.22	127.11	Tier 3 one-reaction						0	2	65	2.1529	0.00259852	0.00292729	Significant Increase	Significant Increase
A-2300	463.245	466.887	317.132	83.0733	Tier 3 one-reaction						0	2	188	1.5176	0.00647949	0.00511916	Significant Increase	Significant Increase
A-2304	464.138	467.798	540.136	306.078	Tier 3 one-reaction						0	1	70	5.0186	0.0362486	0.0163279	Significant Increase	Significant Increase
A-2308	465.302	468.987	602.163	135.053	Tier 3 one-reaction						0	21	345	0.3978	0.0157777	0.00917615	Significant Decrease	Significant Decrease
A-2313	465.612	469.304	656.257	189.148	Tier 3 one-reaction						0	1	52	0.7814	0.0261223	0.0130304	Significant Decrease	Significant Decrease
A-2316	465.94	469.638	436.567	405.018	Tier 3 one-reaction						0	1	33	0.66775	0.0494385	0.020292	Significant Decrease	Significant Decrease
A-2317	466.099	469.8	872.129	405.019	Tier 3 one-reaction						0	1	38	0.51325	0.0016882	0.0022826	Significant Decrease	Significant Decrease
A-2322	466.651	470.364	601.214	134.105	Tier 3 one-reaction						0	8	117	1.5301	0.0188547	0.0103994	Significant Increase	Significant Increase
A-2329	468.979	472.741	560.269	326.211	Tier 3 one-reaction						0	21	222	0.5215	0.0176074	0.00994774	Significant Decrease	Significant Decrease
A-2339	470.713	474.51	364.205	130.147	Tier 3 one-reaction						0	5	41	1.3492	0.0291746	0.0141109	Significant Increase	Significant Increase
A-2340	470.809	474.609	398.189	164.131	Tier 3 one-reaction						0	2	84	1.4404	0.0428014	0.0182721	Significant Increase	Significant Increase
A-2342	471.027	474.831	319.148	85.0895	Tier 3 one-reaction						0	5	191	1.6811	0.000543815	0.00120574	Significant Increase	Significant Increase
A-2343	471.046	474.85	418.215	184.157	Tier 3 one-reaction						0	2	42	1.7245	0.0220688	0.0115546	Significant Increase	Significant Increase
A-2349	472.479	476.314	378.082	144.024	Tier 3 one-reaction						0	1	42	1.5016	0.00348912	0.00347821	Significant Increase	Significant Increase
A-2361	475.663	479.564	417.123	183.064	Tier 3 one-reaction						0	15	294	2.6978	0.000730902	0.00141492	Significant Increase	Significant Increase
A-2369	477.325	481.26	698.231	231.121	Tier 3 one-reaction						0	5	199	0.64763	0.0137152	0.00836504	Significant Decrease	Significant Decrease
A-2370	478.015	481.965	671.221	204.112	Tier 3 one-reaction						0	11	317	0.62204	0.00161781	0.00222016	Significant Decrease	Significant Decrease
A-2373	478.421	482.379	565.193	98.0838	Tier 3 one-reaction						0	1	121	2.1339	0.00292097	0.00313931	Significant Increase	Significant Increase
A-2375	478.657	482.62	349.158	115.099	Tier 3 one-reaction						0	21	290	1.6397	0.0186383	0.010338	Significant Increase	Significant Increase
A-2378	479.609	483.591	389.6	311.082	Tier 3 one-reaction						0	9	215	0.55751	0.00024628	0.000825818	Significant Decrease	Significant Decrease
A-2382	480.18	484.171	658.218	191.109	Tier 3 one-reaction						0	1	22	1.4329	0.0112737	0.00731351	Significant Increase	Significant Increase
A-2386	480.761	484.755	362.645	257.174	Tier 3 one-reaction						0	1	25	0.48102	0.00191307	0.00246697	Significant Decrease	Significant Decrease
A-2400	484.331	488.336	718.228	251.118	Tier 3 one-reaction						0	2	98	0.5414	0.000758754	0.00144576	Significant Decrease	Significant Decrease
A-2406	484.992	488.999	384.604	301.092	Tier 3 one-reaction						0	20	470	0.25675	0.000173465	0.000698775	Significant Decrease	Significant Decrease
A-2408	485.118	489.124	383.605	299.093	Tier 3 one-reaction						0	13	198	0.28786	0.000351295	0.000962754	Significant Decrease	Significant Decrease
A-2411	485.581	489.588	633.194	166.085	Tier 3 one-reaction						0	35	451	0.71299	0.0142438	0.00854707	Significant Decrease	Significant Decrease
A-2415	485.944	489.951	583.168	116.059	Tier 3 one-reaction						0	12	305	0.52448	0.0244711	0.0124358	Significant Decrease	Significant Decrease
A-2422	487.398	491.407	277.101	86.0848	Tier 3 one-reaction						0	1	96	0.73422	0.0319237	0.0150039	Significant Decrease	Significant Decrease
A-2424	487.561	491.571	640.197	173.088	Tier 3 one-reaction						0	1	65	0.17029	0.00831392	0.00600383	Significant Decrease	Significant Decrease
A-2428	488.148	492.158	303.116	69.0577	Tier 3 one-reaction						0	2	183	0.73365	0.0200732	0.0108285	Significant Decrease	Significant Decrease
A-2432	488.585	492.595	561.371	327.313	Tier 3 one-reaction						0	15	123	1.6147	0.0399699	0.0174162	Significant Increase	Significant Increase
A-2434	489.451	493.462	553.193	86.0841	Tier 3 one-reaction						0	1	96	0.76128	0.0437781	0.01858	Significant Decrease	Significant Decrease
A-2438	490.114	494.126	487.178	253.12	Tier 3 one-reaction						0	14	331	1.3664	0.0398311	0.0173904	Significant Increase	Significant Increase
A-2441	490.177	494.19	626.246	159.137	Tier 3 one-reaction						0	5	63	0.74644	0.018742	0.0103714	Significant Decrease	Significant Decrease
A-2453	491.245	495.259	730.202	263.093	Tier 3 one-reaction						0	8	333	0.65247	0.0322635	0.0151083	Significant Decrease	Significant Decrease
A-2461	493.175	497.191	327.108	186.1	Tier 3 one-reaction						0	15	232	0.52813	0.00107547	0.00175407	Significant Decrease	Significant Decrease
A-2470	495.231	499.25	339.624	211.132	Tier 3 one-reaction						0	1	125	0.26432	0.00147687	0.00210126	Significant Decrease	Significant Decrease
A-2471	495.546	499.565	326.598	185.08	Tier 3 one-reaction						0	5	260	0.72432	0.00425198	0.0039114	Significant Decrease	Significant Decrease
A-2472	495.864	499.884	678.241	211.131	Tier 3 one-reaction						0	1	124	0.3481	2.42761e-05	0.000268908	Significant Decrease	Significant Decrease
A-2477	497.316	501.337	328.581	189.045	Tier 3 one-reaction						0	6	176	1.6545	0.0111504	0.00727017	Significant Increase	Significant Increase
A-2488	500.331	504.356	597.183	130.074	Tier 3 one-reaction						0	18	302	0.59568	0.00358115	0.00352581	Significant Decrease	Significant Decrease
A-2490	500.572	504.598	390.599	313.08	Tier 3 one-reaction						0	21	465	0.73251	0.00343823	0.00343979	Significant Decrease	Significant Decrease
A-2493	501.219	505.245	389.599	311.082	Tier 3 one-reaction						0	10	231	0.67148	0.0106721	0.00705184	Significant Decrease	Significant Decrease
A-2503	504.004	508.034	658.218	191.109	Tier 3 one-reaction						0	1	24	1.5812	0.00926272	0.00641468	Significant Increase	Significant Increase
A-2513	505.682	509.714	378.083	144.024	Tier 3 one-reaction						0	1	42	1.8806	0.00765908	0.00569326	Significant Increase	Significant Increase
A-2521	506.336	510.369	327.108	186.1	Tier 3 one-reaction						0	15	232	0.26401	0.00159792	0.00221504	Significant Decrease	Significant Decrease
A-2535	508.866	512.902	347.142	113.084	Tier 3 one-reaction						0	16	301	0.70891	0.0113745	0.00735059	Significant Decrease	Significant Decrease
A-2536	508.957	512.993	483.104	249.046	Tier 3 one-reaction						0	2	40	1.2646	0.00280085	0.00305899	Significant Increase	Significant Increase
A-2542	509.416	513.453	328.081	188.044	Tier 3 one-reaction						0	3	227	0.72942	0.0327205	0.0152625	Significant Decrease	Significant Decrease
A-2547	510.595	514.633	585.219	118.11	Tier 3 one-reaction						0	4	111	2.9331	0.0222893	0.0116336	Significant Increase	Significant Increase
A-2553	512.644	516.685	579.173	112.064	Tier 3 one-reaction						0	6	224	0.72269	0.00114848	0.00181592	Significant Decrease	Significant Decrease
A-2567	516.398	520.443	298.106	128.095	Tier 3 one-reaction						0	8	164	1.4076	0.00803586	0.00586639	Significant Increase	Significant Increase
A-2568	517.146	521.193	344.594	221.071	Tier 3 one-reaction						0	19	306	1.7545	0.0105413	0.00698477	Significant Increase	Significant Increase
A-2570	517.304	521.351	336.579	205.041	Tier 3 one-reaction						0	18	264	1.2136	0.0317103	0.0149522	Significant Increase	Significant Increase
A-2572	517.507	521.554	284.109	100.101	Tier 3 one-reaction						0	2	101	2.2752	0.00510819	0.00438156	Significant Increase	Significant Increase
A-2571	517.507	521.554	335.142	101.084	Tier 3 one-reaction						0	20	342	1.8998	0.016496	0.00948976	Significant Increase	Significant Increase
A-2575	517.885	521.932	640.298	173.188	Tier 3 one-reaction						0	3	20	2.0495	0.00232658	0.00273907	Significant Increase	Significant Increase
A-2576	517.934	521.981	464.216	460.315	Tier 3 one-reaction						0	14	213	2.0775	0.00494516	0.00429695	Significant Increase	Significant Increase
A-2577	517.951	521.999	688.259	221.15	Tier 3 one-reaction						0	2	24	1.3486	0.0190567	0.0104784	Significant Increase	Significant Increase
A-2578	518.417	522.465	356.594	245.072	Tier 3 one-reaction						0	6	202	1.8648	0.000527054	0.00118594	Significant Increase	Significant Increase
A-2582	518.997	523.045	672.15	205.041	Tier 3 one-reaction						0	18	264	1.4102	0.0083817	0.00603812	Significant Increase	Significant Increase
A-2583	519.138	523.186	357.594	247.071	Tier 3 one-reaction						0	14	418	1.6879	0.0039426	0.00374919	Significant Increase	Significant Increase
A-2604	523.107	527.16	567.209	100.1	Tier 3 one-reaction						0	2	101	2.3261	0.00527072	0.00446454	Significant Increase	Significant Increase
A-2606	523.237	527.291	514.193	280.135	Tier 3 one-reaction						0	2	63	2	1.21659e-05	0.000176857	Significant Increase	Significant Increase
A-2612	523.724	527.779	579.173	112.063	Tier 3 one-reaction						0	6	224	0.65731	0.0124716	0.00782346	Significant Decrease	Significant Decrease
A-2623	526.376	530.433	599.234	132.125	Tier 3 one-reaction						0	1	90	0.78814	0.027579	0.0135405	Significant Decrease	Significant Decrease
A-2637	529.21	533.269	346.115	224.114	Tier 3 one-reaction						0	10	231	0.71889	0.0406836	0.0176453	Significant Decrease	Significant Decrease
A-2659	533.879	537.889	375.124	141.066	Tier 3 one-reaction						0	2	57	1.6286	0.000686492	0.00135816	Significant Increase	Significant Increase
A-2661	534.362	538.367	678.24	211.131	Tier 3 one-reaction						0	1	124	0.59809	0.017441	0.00987707	Significant Decrease	Significant Decrease
A-2663	534.661	538.663	305.096	142.074	Tier 3 one-reaction						0	13	271	1.6085	0.0185061	0.0102851	Significant Increase	Significant Increase
A-2667	535.337	539.332	336.579	205.041	Tier 3 one-reaction						0	18	264	1.218	0.00259053	0.00292617	Significant Increase	Significant Increase
A-2680	538.928	542.885	613.251	146.142	Tier 3 one-reaction						0	2	55	2.16	0.00771392	0.00571623	Significant Increase	Significant Increase
A-2682	539.339	543.291	527.178	60.0683	Tier 3 one-reaction						0	2	107	0.82768	0.034243	0.015714	Significant Decrease	Significant Decrease
A-2684	539.402	543.353	598.149	131.04	Tier 3 one-reaction						0	2	81	1.2172	0.0191464	0.0105083	Significant Increase	Significant Increase
A-2686	539.587	543.537	284.6	101.083	Tier 3 one-reaction						0	20	342	2.1025	0.0217753	0.0114467	Significant Increase	Significant Increase
A-2689	540.899	544.835	568.193	101.084	Tier 3 one-reaction						0	20	342	2.1254	0.0122328	0.00771707	Significant Increase	Significant Increase
A-2695	541.727	545.655	541.284	307.226	Tier 3 one-reaction						0	1	56	0.4991	0.0107256	0.007076	Significant Decrease	Significant Decrease
A-2701	542.245	546.167	710.266	243.157	Tier 3 one-reaction						0	2	43	0.43967	1.78453e-05	0.000227733	Significant Decrease	Significant Decrease
A-2703	542.558	546.476	425.072	191.014	Tier 3 one-reaction						0	2	20	0.56055	0.00425357	0.0039114	Significant Decrease	Significant Decrease
A-2713	546.737	550.612	646.178	179.069	Tier 3 one-reaction						0	7	174	0.37968	7.74282e-05	0.000463947	Significant Decrease	Significant Decrease
A-2735	549.668	553.511	319.111	170.105	Tier 3 one-reaction						0	7	165	0.30948	0.000134064	0.000626041	Significant Decrease	Significant Decrease
A-2736	549.731	553.574	403.156	169.097	Tier 3 one-reaction						0	1	71	0.33934	0.00594496	0.00483292	Significant Decrease	Significant Decrease
A-2755	554.836	558.625	639.23	172.121	Tier 3 one-reaction						0	6	149	0.49318	6.7441e-05	0.000433635	Significant Decrease	Significant Decrease
A-2757	555.352	559.136	617.157	150.048	Tier 3 one-reaction						0	3	119	0.70225	0.01107	0.00723338	Significant Decrease	Significant Decrease
A-2762	556.161	559.937	323.593	179.07	Tier 3 one-reaction						0	8	180	0.40201	0.00588147	0.00478929	Significant Decrease	Significant Decrease
A-2766	556.787	560.556	674.214	207.104	Tier 3 one-reaction						0	1	39	72.033	0.000140673	0.000642544	Significant Increase	Significant Increase
A-2765	556.787	560.556	315.082	162.046	Tier 3 one-reaction						0	3	101	190.48	0.000335113	0.00093216	Significant Increase	Significant Increase
A-2769	557.226	560.99	676.213	209.103	Tier 3 one-reaction						0	18	237	39.439	5.50316e-07	6.51291e-05	Significant Increase	Significant Increase
A-2770	557.286	561.05	667.111	200.002	Tier 3 one-reaction						0	1	36	2.4267	0.00180966	0.0023784	Significant Increase	Significant Increase
A-2771	557.334	561.097	412.12	178.061	Tier 3 one-reaction						0	3	80	0.36665	3.14248e-06	0.000109924	Significant Decrease	Significant Decrease
A-2772	557.349	561.112	646.179	179.07	Tier 3 one-reaction						0	7	180	0.3575	0.000146622	0.000656226	Significant Decrease	Significant Decrease
A-2775	558.033	561.789	620.237	153.127	Tier 3 one-reaction						0	2	52	0.48011	0.00207318	0.00256677	Significant Decrease	Significant Decrease
A-2780	558.764	562.513	330.08	96.0216	Tier 3 one-reaction						0	4	312	1.6913	0.00391181	0.00373372	Significant Increase	Significant Increase
A-2793	560.977	564.702	613.113	146.003	Tier 3 one-reaction						0	1	58	0.73269	0.0205134	0.0109985	Significant Decrease	Significant Decrease
A-2800	563.372	567.147	354.558	241	Tier 3 one-reaction						0	5	94	1.3471	0.0337509	0.0155788	Significant Increase	Significant Increase
A-2802	566.368	570.205	621.183	154.073	Tier 3 one-reaction						0	23	300	0.70984	0.017148	0.00977756	Significant Decrease	Significant Decrease
A-2814	570.967	574.9	593.188	126.079	Tier 3 one-reaction						0	3	193	0.51537	0.00324186	0.00333514	Significant Decrease	Significant Decrease
A-2844	581.244	585.391	662.246	195.136	Tier 3 one-reaction						0	3	87	2.6635	0.0074393	0.0055996	Significant Increase	Significant Increase
A-2849	582.155	586.32	660.194	193.085	Tier 3 one-reaction						0	11	197	0.35338	0.000437894	0.0010923	Significant Decrease	Significant Decrease
A-2850	582.465	586.638	611.118	144.009	Tier 3 one-reaction						0	2	51	2.0008	0.00177363	0.00235101	Significant Increase	Significant Increase
A-2859	583.929	588.132	567.125	100.015	Tier 3 one-reaction						0	16	396	1.8729	0.00167318	0.00227041	Significant Increase	Significant Increase
A-2860	585.279	589.51	581.141	114.031	Tier 3 one-reaction						0	28	470	1.7874	0.00210703	0.00258957	Significant Increase	Significant Increase
A-2863	585.569	589.806	673.191	206.082	Tier 3 one-reaction						0	3	188	0.56647	0.00146483	0.00209043	Significant Decrease	Significant Decrease
A-2885	595.151	599.588	616.229	149.12	Tier 3 one-reaction						0	7	84	0.66171	0.0216566	0.011403	Significant Decrease	Significant Decrease
A-2891	598.921	603.436	579.173	112.064	Tier 3 one-reaction						0	6	224	1.9962	0.0133304	0.00819485	Significant Increase	Significant Increase
A-2907	603.044	607.645	655.144	188.035	Tier 3 one-reaction						0	2	82	0.65497	0.000487181	0.00114575	Significant Decrease	Significant Decrease
A-2908	603.108	607.71	661.119	194.01	Tier 3 one-reaction						0	2	83	1.4446	0.0368085	0.0164841	Significant Increase	Significant Increase
A-2913	604.929	609.569	545.114	311.056	Tier 3 one-reaction						0	2	116	1.226	0.0215885	0.0113851	Significant Increase	Significant Increase
A-2916	605.338	609.987	611.118	144.009	Tier 3 one-reaction						0	2	56	2.7624	6.3829e-05	0.00042344	Significant Increase	Significant Increase
A-2936	612.886	617.692	619.22	385.162	Tier 3 one-reaction						0	15	466	1.7933	0.0440015	0.0186605	Significant Increase	Significant Increase
A-2954	622	626.996	303.085	138.053	Tier 3 one-reaction						0	13	359	0.68953	0.0182179	0.0101801	Significant Decrease	Significant Decrease
A-2955	622.147	627.145	626.145	159.036	Tier 3 one-reaction						0	3	105	0.78131	0.0456051	0.0191244	Significant Decrease	Significant Decrease
A-2959	623.698	628.729	306.063	144.009	Tier 3 one-reaction						0	2	55	2.3658	0.000217148	0.000779813	Significant Increase	Significant Increase
A-2960	623.831	628.864	649.073	181.964	Tier 3 one-reaction						0	1	41	1.9856	0.00423483	0.00390923	Significant Increase	Significant Increase
A-2961	624.211	629.252	611.118	144.009	Tier 3 one-reaction						0	2	55	2.5408	3.62026e-06	0.000110343	Significant Increase	Significant Increase
A-2966	624.713	629.765	663.23	196.121	Tier 3 one-reaction						0	9	165	0.41671	0.00524149	0.00445475	Significant Decrease	Significant Decrease
A-2971	626.496	631.585	566.361	332.303	Tier 3 one-reaction						0	1	16	1.4514	0.0353098	0.0160621	Significant Increase	Significant Increase
A-2996	635.49	640.766	667.056	199.946	Tier 3 one-reaction						0	1	15	1.3297	0.000254162	0.000828244	Significant Increase	Significant Increase
A-2997	635.512	640.789	669.053	201.943	Tier 3 one-reaction						0	1	23	1.311	0.0214173	0.0113248	Significant Increase	Significant Increase
A-2999	637.145	642.456	562.146	95.0364	Tier 3 one-reaction						0	5	227	0.15172	0.0161103	0.00933213	Significant Decrease	Significant Decrease
A-3003	640.723	646.108	625.173	391.115	Tier 3 one-reaction						0	6	325	1.9776	0.0302507	0.0144931	Significant Increase	Significant Increase
A-3009	643.742	649.172	677.245	210.136	Tier 3 one-reaction						0	4	107	0.54593	0.0422134	0.0181229	Significant Decrease	Significant Decrease
A-3013	645.405	650.86	319.065	170.013	Tier 3 one-reaction						0	2	49	0.73541	0.0365692	0.0164032	Significant Decrease	Significant Decrease
A-3014	645.496	650.952	320.064	172.011	Tier 3 one-reaction						0	1	69	0.6407	0.0121896	0.00769566	Significant Decrease	Significant Decrease
A-3023	648.467	653.965	667.056	199.946	Tier 3 one-reaction						0	1	15	1.397	0.00356815	0.0035213	Significant Increase	Significant Increase
A-3026	649.427	654.94	637.122	170.013	Tier 3 one-reaction						0	2	35	0.70054	0.0175404	0.00991659	Significant Decrease	Significant Decrease
A-3027	649.654	655.17	639.12	172.011	Tier 3 one-reaction						0	1	68	0.69289	0.00501479	0.00433033	Significant Decrease	Significant Decrease
A-3064	670.747	676.566	471.096	237.038	Tier 3 one-reaction						0	2	118	1.2571	0.0302382	0.0144931	Significant Increase	Significant Increase
A-3082	727.267	733.617	672.355	438.297	Tier 3 one-reaction						0	12	368	1.4714	0.0184891	0.0102825	Significant Increase	Significant Increase
C-5	77.121	80.843	387.166	225.075	Tier 3 one-reaction						0	21	415	0.27534	0.000952868	0.00164054	Significant Decrease	Significant Decrease
C-6	77.46	81.182	476.18	314.089	Tier 3 one-reaction						0	12	247	0.3319	0.00484522	0.00426093	Significant Decrease	Significant Decrease
C-10	77.652	81.374	251.149	89.0582	Tier 3 one-reaction						0	1	80	0.64336	0.00396519	0.0037598	Significant Decrease	Significant Decrease
C-16	78.455	82.177	319.176	157.085	Tier 3 one-reaction						0	12	214	0.30002	2.21753e-05	0.000260988	Significant Decrease	Significant Decrease
C-17	78.91	82.632	313.121	151.03	Tier 3 one-reaction						0	8	238	0.1866	0.000143554	0.000648616	Significant Decrease	Significant Decrease
C-21	79.322	83.044	468.245	306.153	Tier 3 one-reaction						0	6	92	1.2752	0.00710617	0.00544196	Significant Increase	Significant Increase
C-24	79.802	83.524	500.271	338.18	Tier 3 one-reaction						0	2	48	1.4119	0.00596303	0.00483451	Significant Increase	Significant Increase
C-41	80.819	84.541	434.239	272.148	Tier 3 one-reaction						0	1	90	1.2441	0.00379333	0.00365506	Significant Increase	Significant Increase
C-50	83.082	86.747	434.204	272.113	Tier 3 one-reaction						0	10	267	0.47667	0.00632654	0.00502922	Significant Decrease	Significant Decrease
C-52	83.979	87.608	378.238	216.147	Tier 3 one-reaction						0	15	108	0.43488	0.00809869	0.00589423	Significant Decrease	Significant Decrease
C-53	84.036	87.662	609.227	447.136	Tier 3 one-reaction						0	11	283	0.33296	0.000415935	0.00106613	Significant Decrease	Significant Decrease
C-57	84.983	88.572	645.178	483.086	Tier 3 one-reaction						0	17	269	0.71092	0.0320895	0.0150535	Significant Decrease	Significant Decrease
C-62	85.924	89.474	277.136	115.044	Tier 3 one-reaction						0	1	58	0.29047	3.33244e-05	0.000308294	Significant Decrease	Significant Decrease
C-71	86.705	90.224	604.14	442.048	Tier 3 one-reaction						0	2	66	0.57339	0.0331589	0.0153923	Significant Decrease	Significant Decrease
C-80	88.61	92.052	315.11	153.019	Tier 3 one-reaction						0	5	85	0.30288	5.92656e-05	0.000406056	Significant Decrease	Significant Decrease
C-82	89.136	92.556	231.149	69.0579	Tier 3 one-reaction						0	2	183	0.32238	0.000199481	0.000741573	Significant Decrease	Significant Decrease
C-83	89.295	92.708	251.15	89.0582	Tier 3 one-reaction						0	1	80	0.63029	0.00350157	0.00348025	Significant Decrease	Significant Decrease
C-84	89.429	92.837	572.19	410.099	Tier 3 one-reaction						0	4	329	0.47137	0.00540726	0.00454481	Significant Decrease	Significant Decrease
C-86	89.583	92.985	343.132	181.041	Tier 3 one-reaction						0	9	276	2.9061	0.00105147	0.00173949	Significant Increase	Significant Increase
C-96	90.803	94.155	554.22	392.129	Tier 3 one-reaction						0	7	218	1.6454	5.86737e-05	0.000403655	Significant Increase	Significant Increase
C-117	93.793	97.025	359.184	197.093	Tier 3 one-reaction						0	10	160	0.35339	0.000849952	0.00153446	Significant Decrease	Significant Decrease
C-121	94.728	97.922	363.064	200.973	Tier 3 one-reaction						0	1	23	1.5568	0.00757314	0.00566025	Significant Increase	Significant Increase
C-125	95.093	98.272	456.18	294.088	Tier 3 one-reaction						0	10	372	0.56996	0.00293178	0.00314382	Significant Decrease	Significant Decrease
C-132	96.005	99.147	435.187	273.096	Tier 3 one-reaction						0	40	480	1.7635	8.00383e-05	0.000471143	Significant Increase	Significant Increase
C-135	96.387	99.513	683.29	521.199	Tier 3 one-reaction						0	12	225	0.66204	0.00469567	0.00417777	Significant Decrease	Significant Decrease
C-147	97.18	100.274	440.275	278.184	Tier 3 one-reaction						0	1	65	0.31857	0.00245991	0.00282637	Significant Decrease	Significant Decrease
C-149	97.817	100.885	392.254	230.163	Tier 3 one-reaction						0	4	91	0.52412	0.00194835	0.00249002	Significant Decrease	Significant Decrease
C-155	99.108	102.124	664.355	502.264	Tier 3 one-reaction						0	8	310	0.47233	0.000978933	0.00166946	Significant Decrease	Significant Decrease
C-157	99.264	102.274	666.361	504.27	Tier 3 one-reaction						0	5	174	0.53364	0.000201119	0.000744116	Significant Decrease	Significant Decrease
C-166	100.182	103.154	422.265	260.173	Tier 3 one-reaction						0	9	118	0.31134	0.000183705	0.000715876	Significant Decrease	Significant Decrease
C-167	100.646	103.6	622.335	460.244	Tier 3 one-reaction						0	6	185	0.80141	0.0319031	0.0150039	Significant Decrease	Significant Decrease
C-170	100.981	103.921	639.264	477.172	Tier 3 one-reaction						0	5	144	0.7881	0.0331805	0.0153955	Significant Decrease	Significant Decrease
C-181	104.102	106.916	554.22	392.128	Tier 3 one-reaction						0	7	218	1.3457	0.00136003	0.00201207	Significant Increase	Significant Increase
C-188	105.536	108.292	397.077	234.986	Tier 3 one-reaction						0	2	32	1.4933	0.00137944	0.0020248	Significant Increase	Significant Increase
C-190	105.611	108.363	307.213	145.122	Tier 3 one-reaction						0	3	82	0.43634	0.000266753	0.000846854	Significant Decrease	Significant Decrease
C-194	105.888	108.629	293.197	131.106	Tier 3 one-reaction						0	5	95	0.69784	0.0215686	0.0113782	Significant Decrease	Significant Decrease
C-199	106.239	108.966	231.149	69.0577	Tier 3 one-reaction						0	2	183	0.33668	0.000550244	0.00121341	Significant Decrease	Significant Decrease
C-201	106.644	109.355	267.586	210.989	Tier 3 one-reaction						0	2	55	1.8434	7.30334e-05	0.000445516	Significant Increase	Significant Increase
C-206	106.966	109.664	359.127	197.036	Tier 3 one-reaction						0	12	235	1.597	0.00160403	0.00221798	Significant Increase	Significant Increase
C-210	107.186	109.875	548.202	386.111	Tier 3 one-reaction						0	5	311	1.5469	0.00180463	0.00237365	Significant Increase	Significant Increase
C-211	107.278	109.963	454.049	291.958	Tier 3 one-reaction						0	2	24	1.5282	0.00237556	0.00276943	Significant Increase	Significant Increase
C-213	107.398	110.078	512.115	350.024	Tier 3 one-reaction						0	1	97	1.369	0.00777304	0.00573628	Significant Increase	Significant Increase
C-224	109.291	111.894	556.189	394.098	Tier 3 one-reaction						0	12	243	13.256	0.00396523	0.0037598	Significant Increase	Significant Increase
C-258	115.1	117.469	461.265	138.09	Tier 3 one-reaction						0	3	241	1.5199	0.0486918	0.0200498	Significant Increase	Significant Increase
C-265	115.732	118.075	276.036	113.944	Tier 3 one-reaction						0	1	2	0.48235	0.0347199	0.0158918	Significant Decrease	Significant Decrease
C-279	119.122	121.327	285.125	246.067	Tier 3 one-reaction						0	7	193	1.4655	0.0279662	0.0136864	Significant Increase	Significant Increase
C-280	119.292	121.491	337.212	175.121	Tier 3 one-reaction						0	17	259	0.75125	0.0225889	0.0117621	Significant Decrease	Significant Decrease
C-282	119.376	121.571	329.098	167.007	Tier 3 one-reaction						0	2	51	0.57348	0.0127938	0.00795689	Significant Decrease	Significant Decrease
C-293	120.856	122.992	393.111	231.02	Tier 3 one-reaction						0	12	163	0.45142	0.00497846	0.00431456	Significant Decrease	Significant Decrease
C-303	122.632	124.696	331.201	169.11	Tier 3 one-reaction						0	11	176	0.60787	0.013877	0.00842974	Significant Decrease	Significant Decrease
C-307	123.015	125.063	253.101	91.0092	Tier 3 one-reaction						0	2	161	0.16415	3.74771e-05	0.000324625	Significant Decrease	Significant Decrease
C-314	124.413	126.404	231.149	69.0576	Tier 3 one-reaction						0	2	183	0.33218	0.00046721	0.001119	Significant Decrease	Significant Decrease
C-321	125.018	126.984	462.169	138.994	Tier 3 one-reaction						0	4	113	0.30099	0.000979652	0.00166946	Significant Decrease	Significant Decrease
C-324	125.284	127.24	381.213	219.122	Tier 3 one-reaction						0	2	119	0.55076	0.034069	0.0156685	Significant Decrease	Significant Decrease
C-326	125.567	127.511	293.197	131.106	Tier 3 one-reaction						0	5	81	0.45956	0.00110925	0.00178308	Significant Decrease	Significant Decrease
C-328	125.875	127.806	281.095	119.004	Tier 3 one-reaction						0	2	132	0.51172	0.00704236	0.00540764	Significant Decrease	Significant Decrease
C-330	126.417	128.327	558.175	396.084	Tier 3 one-reaction						0	6	242	0.52365	0.00122111	0.00188471	Significant Decrease	Significant Decrease
C-333	126.869	128.761	453.07	290.979	Tier 3 one-reaction						0	1	47	0.55767	0.00332955	0.00337346	Significant Decrease	Significant Decrease
C-336	127.098	128.98	343.114	181.023	Tier 3 one-reaction						0	4	103	1.6102	0.0155243	0.00909349	Significant Increase	Significant Increase
C-351	129.044	130.848	307.189	145.098	Tier 3 one-reaction						0	1	20	1.7604	0.0213268	0.011297	Significant Increase	Significant Increase
C-357	129.799	131.572	226.09	63.9982	Tier 3 one-reaction						0	2	99	1.4912	0.0318689	0.0150039	Significant Increase	Significant Increase
C-359	129.956	131.722	709.306	547.215	Tier 3 one-reaction						0	6	316	0.67846	0.0179893	0.0101021	Significant Decrease	Significant Decrease
C-361	130.489	132.234	644.231	482.14	Tier 3 one-reaction						0	10	217	37.483	0.00448879	0.0040673	Significant Increase	Significant Increase
C-369	131.512	133.216	390.174	456.165	Tier 3 one-reaction						0	12	222	0.64762	0.0375877	0.0167502	Significant Decrease	Significant Decrease
C-371	131.573	133.274	491.24	168.064	Tier 3 one-reaction						0	28	456	0.50419	0.00549709	0.00460181	Significant Decrease	Significant Decrease
C-372	132.113	133.792	596.401	434.31	Tier 3 one-reaction						0	1	27	0.46174	7.13534e-05	0.000445096	Significant Decrease	Significant Decrease
C-397	135.422	136.967	231.149	69.0578	Tier 3 one-reaction						0	2	183	0.33766	0.000418767	0.00106613	Significant Decrease	Significant Decrease
C-398	135.423	136.968	280.129	118.038	Tier 3 one-reaction						0	5	183	0.58244	0.00983605	0.00666369	Significant Decrease	Significant Decrease
C-406	136.608	138.105	423.249	261.158	Tier 3 one-reaction						0	23	254	0.507	0.0329566	0.0153403	Significant Decrease	Significant Decrease
C-419	137.582	139.04	369.148	207.056	Tier 3 one-reaction						0	22	346	3.7616	0.0288273	0.0139728	Significant Increase	Significant Increase
C-429	139.035	140.434	551.297	228.122	Tier 3 one-reaction						0	2	125	0.63925	0.0228687	0.0118435	Significant Decrease	Significant Decrease
C-436	140.337	141.683	644.231	482.14	Tier 3 one-reaction						0	10	217	16.217	0.00477206	0.00422102	Significant Increase	Significant Increase
C-437	140.618	141.952	422.117	260.026	Tier 3 one-reaction						0	1	80	0.5	0.000171081	0.000698775	Significant Decrease	Significant Decrease
C-443	141.427	142.729	527.285	204.11	Tier 3 one-reaction						0	10	229	0.58923	0.00023099	0.0008045	Significant Decrease	Significant Decrease
C-446	141.719	143.009	473.184	150.009	Tier 3 one-reaction						0	2	94	0.54623	0.00547924	0.00459376	Significant Decrease	Significant Decrease
C-450	142.279	143.547	538.178	376.087	Tier 3 one-reaction						0	5	185	11.816	0.0463445	0.019351	Significant Increase	Significant Increase
C-465	146.075	147.189	363.064	200.973	Tier 3 one-reaction						0	1	23	0.50248	0.00231996	0.00273513	Significant Decrease	Significant Decrease
C-469	146.871	147.973	647.345	485.254	Tier 3 one-reaction						0	3	227	1.304	0.0207894	0.0111002	Significant Increase	Significant Increase
C-470	147.005	148.119	618.265	295.09	Tier 3 one-reaction						0	35	580	4.3007	0.00867667	0.00616674	Significant Increase	Significant Increase
C-479	148.15	149.368	247.155	85.0633	Tier 3 one-reaction						0	3	132	0.41269	0.00393061	0.00374418	Significant Decrease	Significant Decrease
C-488	148.985	150.28	404.217	242.126	Tier 3 one-reaction						0	6	200	3.0111	0.00378456	0.00365183	Significant Increase	Significant Increase
C-491	149.252	150.57	388.127	226.036	Tier 3 one-reaction						0	10	187	0.51892	0.000625684	0.00128817	Significant Decrease	Significant Decrease
C-495	149.524	150.867	699.353	376.178	Tier 3 one-reaction						0	4	152	0.72967	0.0146788	0.00874095	Significant Decrease	Significant Decrease
C-504	150.791	152.248	303.595	283.007	Tier 3 one-reaction						0	1	47	0.69008	0.0380903	0.0169041	Significant Decrease	Significant Decrease
C-508	150.894	152.361	231.149	69.0578	Tier 3 one-reaction						0	2	183	0.33392	0.000491832	0.00114575	Significant Decrease	Significant Decrease
C-519	151.558	153.085	599.162	275.986	Tier 3 one-reaction						0	2	53	1.2447	0.0254131	0.0128004	Significant Increase	Significant Increase
C-520	152.394	153.997	319.201	157.11	Tier 3 one-reaction						0	18	261	1.4583	0.0138979	0.00843033	Significant Increase	Significant Increase
C-530	153.852	155.511	272.163	220.143	Tier 3 one-reaction						0	3	133	0.5561	0.0227588	0.0118049	Significant Decrease	Significant Decrease
C-533	154.064	155.717	293.197	131.106	Tier 3 one-reaction						0	5	95	0.56579	0.00131428	0.00196527	Significant Decrease	Significant Decrease
C-534	154.242	155.889	597.236	274.061	Tier 3 one-reaction						0	19	361	0.58129	0.0178933	0.0100684	Significant Decrease	Significant Decrease
C-539	154.729	156.361	543.317	220.142	Tier 3 one-reaction						0	3	133	0.63427	0.0388552	0.0170893	Significant Decrease	Significant Decrease
C-541	154.82	156.449	334.212	172.121	Tier 3 one-reaction						0	6	149	2.3026	0.0284049	0.0138363	Significant Increase	Significant Increase
C-547	155.514	157.122	435.177	273.086	Tier 3 one-reaction						0	7	328	0.2329	2.9964e-05	0.000299503	Significant Decrease	Significant Decrease
C-548	155.571	157.178	527.286	204.111	Tier 3 one-reaction						0	11	309	0.60913	0.000516235	0.00117481	Significant Decrease	Significant Decrease
C-549	155.686	157.289	458.185	296.094	Tier 3 one-reaction						0	1	95	2.278	0.0149864	0.0088785	Significant Increase	Significant Increase
C-550	155.797	157.397	318.18	156.089	Tier 3 one-reaction						0	7	221	0.77735	0.00733076	0.0055529	Significant Decrease	Significant Decrease
C-551	155.925	157.521	463.219	301.127	Tier 3 one-reaction						0	14	381	0.5078	0.00452192	0.00407743	Significant Decrease	Significant Decrease
C-555	156.763	158.333	346.212	184.121	Tier 3 one-reaction						0	5	118	2.017	0.00630847	0.00502567	Significant Increase	Significant Increase
C-557	157.073	158.634	581.308	258.132	Tier 3 one-reaction						0	9	115	0.38668	0.00129244	0.00195534	Significant Decrease	Significant Decrease
C-569	159.219	160.714	468.18	306.088	Tier 3 one-reaction						0	13	281	0.5456	0.00295277	0.00315824	Significant Decrease	Significant Decrease
C-574	159.946	161.419	451.27	128.094	Tier 3 one-reaction						0	8	164	1.6668	0.0491873	0.0202187	Significant Increase	Significant Increase
C-576	160.449	161.906	245.165	83.0735	Tier 3 one-reaction						0	2	188	1.8062	0.0178279	0.0100384	Significant Increase	Significant Increase
C-577	160.513	161.968	231.149	69.0579	Tier 3 one-reaction						0	2	183	0.33146	0.000531689	0.0011874	Significant Decrease	Significant Decrease
C-581	161.123	162.56	293.198	131.107	Tier 3 one-reaction						0	5	97	0.57262	0.00158509	0.00220235	Significant Decrease	Significant Decrease
C-583	161.591	163.013	295.111	133.02	Tier 3 one-reaction						0	4	137	0.46396	0.0249203	0.0126168	Significant Decrease	Significant Decrease
C-585	162.271	163.673	381.166	219.075	Tier 3 one-reaction						0	41	593	1.3571	0.0328927	0.0153284	Significant Increase	Significant Increase
C-587	162.578	163.97	739.239	577.148	Tier 3 one-reaction						0	3	208	1.6704	0.00328092	0.00335058	Significant Increase	Significant Increase
C-592	162.987	164.367	376.198	214.107	Tier 3 one-reaction						0	1	160	0.48448	0.000226519	0.000797776	Significant Decrease	Significant Decrease
C-593	163.034	164.412	570.292	247.117	Tier 3 one-reaction						0	5	207	1.3357	0.0337247	0.0155788	Significant Increase	Significant Increase
C-595	163.294	164.665	602.202	440.111	Tier 3 one-reaction						0	6	279	4.7367	0.00561675	0.00466461	Significant Increase	Significant Increase
C-610	165.157	166.471	568.276	245.101	Tier 3 one-reaction						0	13	347	1.8374	0.0424638	0.0181884	Significant Increase	Significant Increase
C-628	168.134	169.356	628.299	466.208	Tier 3 one-reaction						0	6	138	1.5368	0.00249105	0.00284557	Significant Increase	Significant Increase
C-631	168.931	170.129	651.329	489.238	Tier 3 one-reaction						0	4	270	0.46087	0.00215564	0.0026266	Significant Decrease	Significant Decrease
C-639	169.577	170.755	592.268	269.092	Tier 3 one-reaction						0	19	542	0.79494	0.0447659	0.0188738	Significant Decrease	Significant Decrease
C-643	169.936	171.104	702.252	379.077	Tier 3 one-reaction						0	1	225	0.28857	0.00059485	0.00125245	Significant Decrease	Significant Decrease
C-645	170.177	171.337	368.218	206.127	Tier 3 one-reaction						0	4	171	0.64645	0.00910959	0.00635072	Significant Decrease	Significant Decrease
C-646	170.293	171.449	527.286	204.111	Tier 3 one-reaction						0	11	313	0.61057	0.000553496	0.00121419	Significant Decrease	Significant Decrease
C-653	170.959	172.096	499.255	176.079	Tier 3 one-reaction						0	11	309	1.3383	0.0269488	0.0133171	Significant Increase	Significant Increase
C-654	170.984	172.119	255.153	186.123	Tier 3 one-reaction						0	1	11	0.60885	0.00568186	0.00469671	Significant Decrease	Significant Decrease
C-659	171.358	172.482	276.618	229.052	Tier 3 one-reaction						0	10	147	0.60967	0.0348353	0.0159246	Significant Decrease	Significant Decrease
C-661	171.408	172.531	303.595	283.008	Tier 3 one-reaction						0	1	47	0.59308	0.0180069	0.0101052	Significant Decrease	Significant Decrease
C-662	171.458	172.579	255.142	186.101	Tier 3 one-reaction						0	15	232	0.56496	0.00684959	0.00530869	Significant Decrease	Significant Decrease
C-665	171.698	172.812	291.106	258.03	Tier 3 one-reaction						0	9	148	0.64139	0.0456689	0.0191395	Significant Decrease	Significant Decrease
C-670	171.998	173.103	590.22	267.044	Tier 3 one-reaction						0	1	59	0.6371	0.025953	0.0129738	Significant Decrease	Significant Decrease
C-682	173.665	174.754	250.151	176.12	Tier 3 one-reaction						0	3	92	0.46271	0.000274071	0.000848737	Significant Decrease	Significant Decrease
C-688	174.026	175.132	615.185	292.01	Tier 3 one-reaction						0	5	133	0.48768	0.000670312	0.00133948	Significant Decrease	Significant Decrease
C-689	174.041	175.148	332.161	170.069	Tier 3 one-reaction						0	17	327	0.48208	0.00317437	0.00329631	Significant Decrease	Significant Decrease
C-691	174.127	175.238	274.155	112.064	Tier 3 one-reaction						0	6	224	0.53646	0.000553374	0.00121419	Significant Decrease	Significant Decrease
C-694	174.592	175.727	276.599	229.015	Tier 3 one-reaction						0	3	67	0.4078	0.000911922	0.00160177	Significant Decrease	Significant Decrease
C-696	174.654	175.793	536.226	213.051	Tier 3 one-reaction						0	1	66	0.4924	0.000495546	0.00114901	Significant Decrease	Significant Decrease
C-697	174.708	175.849	241.126	158.07	Tier 3 one-reaction						0	17	294	0.42957	3.84771e-05	0.000328186	Significant Decrease	Significant Decrease
C-705	175.48	176.66	433.208	271.117	Tier 3 one-reaction						0	12	390	0.41193	0.00578875	0.00474614	Significant Decrease	Significant Decrease
C-723	177.096	178.358	360.228	198.137	Tier 3 one-reaction						0	1	90	1.3353	0.0363453	0.0163366	Significant Increase	Significant Increase
C-726	177.442	178.72	277.636	231.089	Tier 3 one-reaction						0	4	154	0.69705	0.0369619	0.0165439	Significant Decrease	Significant Decrease
C-730	178.025	179.334	231.149	69.0579	Tier 3 one-reaction						0	2	183	0.34086	0.000176981	0.000702763	Significant Decrease	Significant Decrease
C-738	178.657	179.997	252.134	90.0425	Tier 3 one-reaction						0	3	152	0.34811	0.00046137	0.00111459	Significant Decrease	Significant Decrease
C-740	178.795	180.142	351.128	378.072	Tier 3 one-reaction						0	6	297	0.30174	0.00239741	0.00279296	Significant Decrease	Significant Decrease
C-742	179.175	180.541	701.248	378.073	Tier 3 one-reaction						0	3	259	0.24211	0.000625053	0.00128817	Significant Decrease	Significant Decrease
C-749	179.462	180.843	378.087	431.991	Tier 3 one-reaction						0	1	34	0.33801	0.00618008	0.00495758	Significant Decrease	Significant Decrease
C-750	179.466	180.848	565.21	242.035	Tier 3 one-reaction						0	7	157	0.31975	0.000195457	0.000739267	Significant Decrease	Significant Decrease
C-751	179.574	180.961	284.117	244.052	Tier 3 one-reaction						0	13	167	0.35524	0.00031428	0.000905864	Significant Decrease	Significant Decrease
C-762	180.357	181.783	493.184	170.008	Tier 3 one-reaction						0	1	6	3.0922	0.0226189	0.0117652	Significant Increase	Significant Increase
C-764	180.386	181.813	283.109	242.035	Tier 3 one-reaction						0	7	136	0.34862	5.6442e-05	0.000401604	Significant Decrease	Significant Decrease
C-768	180.592	182.03	310.122	148.03	Tier 3 one-reaction						0	1	81	0.27749	0.000392385	0.00103466	Significant Decrease	Significant Decrease
C-774	181.05	182.512	255.141	186.1	Tier 3 one-reaction						0	15	232	0.68725	0.0123885	0.00779177	Significant Decrease	Significant Decrease
C-788	182.47	184.003	242.084	79.9931	Tier 3 one-reaction						0	1	64	0.39695	0.0406893	0.0176453	Significant Decrease	Significant Decrease
C-790	182.543	184.08	262.086	199.989	Tier 3 one-reaction						0	2	52	4.2848	0.03247	0.0151923	Significant Increase	Significant Increase
C-803	183.456	185.039	552.212	390.121	Tier 3 one-reaction						0	11	338	1.6003	5.66093e-05	0.000401604	Significant Increase	Significant Increase
C-814	185.254	186.928	536.239	374.147	Tier 3 one-reaction						0	24	408	1.6211	0.00042166	0.00106613	Significant Increase	Significant Increase
C-817	185.547	187.236	496.247	334.156	Tier 3 one-reaction						0	6	180	1.7005	0.000793108	0.00149311	Significant Increase	Significant Increase
C-828	190.157	192.078	918.413	595.238	Tier 3 one-reaction						0	2	106	0.47698	0.00287005	0.00310143	Significant Decrease	Significant Decrease
C-835	191.891	193.825	496.247	334.155	Tier 3 one-reaction						0	6	178	1.6958	0.00200562	0.00252099	Significant Increase	Significant Increase
C-846	194.678	196.569	231.149	69.0577	Tier 3 one-reaction						0	2	183	0.36433	0.000586306	0.00124702	Significant Decrease	Significant Decrease
C-848	194.847	196.735	470.172	146.996	Tier 3 one-reaction						0	1	26	0.28377	0.000240706	0.000819321	Significant Decrease	Significant Decrease
C-876	196.696	198.556	375.155	213.064	Tier 3 one-reaction						0	21	341	0.56891	0.0137519	0.00837516	Significant Decrease	Significant Decrease
C-882	197.977	199.817	525.307	202.131	Tier 3 one-reaction						0	14	195	0.37492	9.83683e-05	0.000533545	Significant Decrease	Significant Decrease
C-885	198.282	200.117	618.266	295.091	Tier 3 one-reaction						0	35	543	0.71819	0.00243298	0.00281693	Significant Decrease	Significant Decrease
C-896	199.163	200.985	398.184	75.0087	Tier 3 one-reaction						0	1	11	0.45492	0.000143265	0.000648616	Significant Decrease	Significant Decrease
C-900	199.25	201.071	332.16	170.069	Tier 3 one-reaction						0	17	323	0.57478	0.0116844	0.00748123	Significant Decrease	Significant Decrease
C-904	199.349	201.168	511.164	187.988	Tier 3 one-reaction						0	4	47	0.45678	0.000245928	0.000825818	Significant Decrease	Significant Decrease
C-915	199.881	201.692	539.162	377.071	Tier 3 one-reaction						0	29	392	3.5594	0.0149915	0.0088785	Significant Increase	Significant Increase
C-918	200.102	201.909	521.216	198.04	Tier 3 one-reaction						0	7	156	1.4876	0.0238258	0.0122144	Significant Increase	Significant Increase
C-924	200.742	202.54	617.264	294.088	Tier 3 one-reaction						0	10	370	0.71578	0.00156674	0.00218815	Significant Decrease	Significant Decrease
C-926	201.115	202.907	539.322	216.147	Tier 3 one-reaction						0	15	108	0.44632	0.0164402	0.00946431	Significant Decrease	Significant Decrease
C-931	201.796	203.577	568.174	406.082	Tier 3 one-reaction						0	4	188	1.6428	0.00312584	0.00326247	Significant Increase	Significant Increase
C-936	202.956	204.72	480.289	318.197	Tier 3 one-reaction						0	2	137	0.23413	0.000606192	0.00126676	Significant Decrease	Significant Decrease
C-941	204.251	205.995	824.442	501.266	Tier 3 one-reaction						0	1	74	0.67703	0.00130019	0.00196173	Significant Decrease	Significant Decrease
C-947	204.466	206.207	263.139	101.048	Tier 3 one-reaction						0	29	443	0.77145	0.00902864	0.00631973	Significant Decrease	Significant Decrease
C-949	204.582	206.321	412.199	89.0237	Tier 3 one-reaction						0	1	6	0.67507	4.58251e-05	0.000363073	Significant Decrease	Significant Decrease
C-950	204.6	206.338	525.179	202.004	Tier 3 one-reaction						0	3	90	0.65008	0.00302458	0.00320429	Significant Decrease	Significant Decrease
C-954	204.869	206.603	507.144	183.969	Tier 3 one-reaction						0	4	48	0.67505	0.0209527	0.0111625	Significant Decrease	Significant Decrease
C-963	205.859	207.578	254.088	183.994	Tier 3 one-reaction						0	1	36	0.71024	0.0155914	0.0091105	Significant Decrease	Significant Decrease
C-970	206.267	207.98	293.122	262.062	Tier 3 one-reaction						0	2	258	1.5967	0.0363675	0.0163366	Significant Increase	Significant Increase
C-972	206.767	208.473	526.266	203.091	Tier 3 one-reaction						0	11	256	1.4175	0.0349648	0.0159642	Significant Increase	Significant Increase
C-973	206.815	208.519	585.238	262.063	Tier 3 one-reaction						0	2	257	1.5929	0.0116451	0.00747321	Significant Increase	Significant Increase
C-980	207.58	209.273	460.235	137.06	Tier 3 one-reaction						0	5	175	1.845	0.0011537	0.00182126	Significant Increase	Significant Increase
C-982	207.696	209.387	468.179	306.088	Tier 3 one-reaction						0	17	395	0.38011	0.000186431	0.000723128	Significant Decrease	Significant Decrease
C-983	207.975	209.661	588.256	265.081	Tier 3 one-reaction						0	45	649	0.65954	0.000925342	0.0016114	Significant Decrease	Significant Decrease
C-993	210.007	211.663	267.639	211.096	Tier 3 one-reaction						0	29	331	0.25931	0.00507532	0.00436008	Significant Decrease	Significant Decrease
C-997	210.952	212.593	509.275	186.1	Tier 3 one-reaction						0	15	232	0.67542	3.09437e-05	0.000302517	Significant Decrease	Significant Decrease
C-1005	211.857	213.484	504.216	181.04	Tier 3 one-reaction						0	9	289	2.3395	0.000590316	0.00125078	Significant Increase	Significant Increase
C-1009	212.602	214.218	245.165	83.0734	Tier 3 one-reaction						0	2	188	1.7648	0.00999649	0.00673317	Significant Increase	Significant Increase
C-1016	213.724	215.322	301.12	278.057	Tier 3 one-reaction						0	13	343	0.45704	0.00336117	0.00339444	Significant Decrease	Significant Decrease
C-1024	214.649	216.233	480.288	318.197	Tier 3 one-reaction						0	2	137	0.26243	0.00407392	0.00381219	Significant Decrease	Significant Decrease
C-1033	215.82	217.387	481.317	158.142	Tier 3 one-reaction						0	3	77	5.2996	0.00866452	0.0061626	Significant Increase	Significant Increase
C-1034	215.94	217.504	254.084	91.9932	Tier 3 one-reaction						0	3	87	1.5401	0.00666184	0.00519916	Significant Increase	Significant Increase
C-1040	216.236	217.796	231.149	69.0578	Tier 3 one-reaction						0	2	183	0.34522	0.00016648	0.000697885	Significant Decrease	Significant Decrease
C-1061	217.767	219.303	670.318	347.143	Tier 3 one-reaction						0	5	117	1.8043	0.0157693	0.00917595	Significant Increase	Significant Increase
C-1064	218.144	219.688	260.609	197.036	Tier 3 one-reaction						0	12	235	2.1144	0.0071097	0.00544217	Significant Increase	Significant Increase
C-1074	218.71	220.266	520.212	197.036	Tier 3 one-reaction						0	12	235	2.2887	0.00550573	0.00460443	Significant Increase	Significant Increase
C-1080	219.256	220.824	504.217	181.041	Tier 3 one-reaction						0	9	275	4.4464	1.99124e-06	0.000100875	Significant Increase	Significant Increase
C-1081	219.287	220.856	424.259	101.084	Tier 3 one-reaction						0	20	342	3.5109	0.045417	0.0190769	Significant Increase	Significant Increase
C-1102	221.224	222.834	898.455	575.28	Tier 3 one-reaction						0	14	324	0.34426	0.00222178	0.00267214	Significant Decrease	Significant Decrease
C-1110	222.199	223.83	555.226	232.051	Tier 3 one-reaction						0	12	211	2.9705	0.00720325	0.00548316	Significant Increase	Significant Increase
C-1111	222.516	224.153	451.27	128.095	Tier 3 one-reaction						0	8	164	1.3133	0.0325322	0.0152163	Significant Increase	Significant Increase
C-1113	222.892	224.537	598.305	275.13	Tier 3 one-reaction						0	5	121	0.58539	0.0173735	0.00984701	Significant Decrease	Significant Decrease
C-1118	223.349	225.004	426.184	103.009	Tier 3 one-reaction						0	2	111	0.42201	0.0033623	0.00339444	Significant Decrease	Significant Decrease
C-1131	224.594	226.275	490.182	167.007	Tier 3 one-reaction						0	2	50	0.52863	0.00879154	0.00621978	Significant Decrease	Significant Decrease
C-1140	226.83	228.559	404.218	242.126	Tier 3 one-reaction						0	6	202	0.55745	0.0201663	0.0108567	Significant Decrease	Significant Decrease
C-1142	227.013	228.746	514.255	352.164	Tier 3 one-reaction						0	10	282	1.481	0.00090678	0.00160177	Significant Increase	Significant Increase
C-1143	227.333	229.072	526.163	202.988	Tier 3 one-reaction						0	4	86	0.55973	0.00658966	0.00517198	Significant Decrease	Significant Decrease
C-1158	228.934	230.708	456.195	133.019	Tier 3 one-reaction						0	4	137	0.50517	0.00743819	0.0055996	Significant Decrease	Significant Decrease
C-1164	229.437	231.221	231.137	138.091	Tier 3 one-reaction						0	2	89	1.4579	0.035188	0.0160376	Significant Increase	Significant Increase
C-1176	231.22	233.042	231.149	69.0576	Tier 3 one-reaction						0	2	183	0.33111	0.000127326	0.000604711	Significant Decrease	Significant Decrease
C-1177	231.536	233.365	231.113	69.0214	Tier 3 one-reaction						0	3	161	2.002	0.00924495	0.00640768	Significant Increase	Significant Increase
C-1185	232.894	234.752	539.163	377.071	Tier 3 one-reaction						0	29	409	4.5546	0.0338498	0.0156137	Significant Increase	Significant Increase
C-1187	233.055	234.916	392.218	230.126	Tier 3 one-reaction						0	14	243	0.45695	0.00828372	0.00598719	Significant Decrease	Significant Decrease
C-1190	233.293	235.16	261.096	198.009	Tier 3 one-reaction						0	3	52	0.35461	0.00183189	0.0023991	Significant Decrease	Significant Decrease
C-1194	233.737	235.612	419.244	96.0684	Tier 3 one-reaction						0	7	132	0.70571	0.0139497	0.00845252	Significant Decrease	Significant Decrease
C-1196	233.983	235.864	521.16	197.985	Tier 3 one-reaction						0	4	118	0.46325	0.00133143	0.00198362	Significant Decrease	Significant Decrease
C-1200	234.815	236.714	263.139	101.047	Tier 3 one-reaction						0	29	442	0.4585	0.000164565	0.000697885	Significant Decrease	Significant Decrease
C-1205	235.278	237.187	245.165	83.0736	Tier 3 one-reaction						0	2	188	1.8044	0.0139313	0.00844443	Significant Increase	Significant Increase
C-1215	236.165	238.093	330.144	168.053	Tier 3 one-reaction						0	19	308	1.6742	0.0165232	0.00949892	Significant Increase	Significant Increase
C-1218	236.523	238.458	238.089	75.9981	Tier 3 one-reaction						0	4	85	0.77023	0.04279	0.0182719	Significant Decrease	Significant Decrease
C-1225	237.37	239.323	539.162	377.071	Tier 3 one-reaction						0	29	408	7.8736	0.0291797	0.0141109	Significant Increase	Significant Increase
C-1226	237.403	239.357	314.222	152.131	Tier 3 one-reaction						0	1	40	1.5072	0.0191589	0.0105117	Significant Increase	Significant Increase
C-1247	239.898	241.905	265.1	103.008	Tier 3 one-reaction						0	2	111	0.71578	0.0180194	0.0101087	Significant Decrease	Significant Decrease
C-1253	240.403	242.421	422.243	260.152	Tier 3 one-reaction						0	6	77	1.4858	0.0251586	0.0127182	Significant Increase	Significant Increase
C-1258	241.05	243.081	271.155	218.126	Tier 3 one-reaction						0	6	263	0.63462	0.00725243	0.00550604	Significant Decrease	Significant Decrease
C-1269	242.036	244.088	231.149	69.0578	Tier 3 one-reaction						0	2	183	0.33372	0.000362042	0.000985744	Significant Decrease	Significant Decrease
C-1276	243.263	245.341	516.216	193.041	Tier 3 one-reaction						0	18	339	0.46779	0.0140099	0.0084706	Significant Decrease	Significant Decrease
C-1278	243.543	245.627	783.303	621.212	Tier 3 one-reaction						0	15	299	2.9602	0.000191532	0.00073104	Significant Increase	Significant Increase
C-1307	246.6	248.749	433.243	271.152	Tier 3 one-reaction						0	2	149	0.61777	0.025529	0.0128343	Significant Decrease	Significant Decrease
C-1313	247.182	249.343	504.216	181.041	Tier 3 one-reaction						0	9	276	3.4183	4.72508e-06	0.000117061	Significant Increase	Significant Increase
C-1314	247.195	249.357	424.205	101.03	Tier 3 one-reaction						0	1	77	0.47207	0.00219061	0.00264752	Significant Decrease	Significant Decrease
C-1318	247.564	249.734	558.135	234.96	Tier 3 one-reaction						0	1	14	2.4564	0.00255197	0.0029009	Significant Increase	Significant Increase
C-1321	247.745	249.919	608.344	285.168	Tier 3 one-reaction						0	2	84	1.6496	0.000306715	0.000894856	Significant Increase	Significant Increase
C-1322	247.839	250.015	336.158	348.134	Tier 3 one-reaction						0	7	310	1.7913	0.00572133	0.00471399	Significant Increase	Significant Increase
C-1324	248.728	250.923	430.179	107.004	Tier 3 one-reaction						0	2	149	0.3402	1.02188e-05	0.000165369	Significant Decrease	Significant Decrease
C-1332	249.831	252.048	293.132	131.04	Tier 3 one-reaction						0	2	81	0.54482	0.00954235	0.00653791	Significant Decrease	Significant Decrease
C-1343	251.438	253.629	231.149	69.058	Tier 3 one-reaction						0	2	183	0.36496	0.000531724	0.0011874	Significant Decrease	Significant Decrease
C-1349	251.73	253.916	258.16	96.0686	Tier 3 one-reaction						0	7	132	0.34286	0.000452213	0.00110432	Significant Decrease	Significant Decrease
C-1353	252.9	255.068	430.216	268.125	Tier 3 one-reaction						0	3	84	0.61828	0.0138853	0.00842974	Significant Decrease	Significant Decrease
C-1357	254.144	256.292	245.165	83.0735	Tier 3 one-reaction						0	2	188	1.8641	0.00200517	0.00252099	Significant Increase	Significant Increase
C-1360	254.41	256.553	902.486	579.31	Tier 3 one-reaction						0	24	341	0.6444	0.00435624	0.00397631	Significant Decrease	Significant Decrease
C-1368	254.914	257.049	557.169	233.994	Tier 3 one-reaction						0	4	84	0.63845	0.000550904	0.00121341	Significant Decrease	Significant Decrease
C-1370	254.945	257.079	478.21	155.035	Tier 3 one-reaction						0	9	204	0.60907	0.00120853	0.00187337	Significant Decrease	Significant Decrease
C-1403	260.059	262.112	438.185	115.009	Tier 3 one-reaction						0	2	82	0.38654	0.00930389	0.00643253	Significant Decrease	Significant Decrease
C-1404	260.259	262.308	366.238	204.147	Tier 3 one-reaction						0	2	111	0.32695	0.000333423	0.00093216	Significant Decrease	Significant Decrease
C-1412	261.294	263.327	352.132	190.041	Tier 3 one-reaction						0	2	115	2.5487	0.0141672	0.00851336	Significant Increase	Significant Increase
C-1417	262.205	264.224	494.208	171.032	Tier 3 one-reaction						0	2	67	0.72607	0.0242807	0.0123857	Significant Decrease	Significant Decrease
C-1435	265.876	267.836	322.122	160.03	Tier 3 one-reaction						0	1	98	2.8245	0.0391347	0.0171645	Significant Increase	Significant Increase
C-1437	266.011	267.969	341.116	179.025	Tier 3 one-reaction						0	11	342	2.4278	0.00411962	0.00384384	Significant Increase	Significant Increase
C-1442	266.585	268.534	514.317	191.142	Tier 3 one-reaction						0	1	57	0.46926	0.0436557	0.0185515	Significant Decrease	Significant Decrease
C-1443	266.747	268.693	245.165	83.0732	Tier 3 one-reaction						0	2	188	1.9978	0.00888113	0.00625658	Significant Increase	Significant Increase
C-1444	266.824	268.769	549.307	226.132	Tier 3 one-reaction						0	3	109	0.48473	0.0304134	0.0145518	Significant Decrease	Significant Decrease
C-1450	270.556	272.441	275.176	113.084	Tier 3 one-reaction						0	16	301	0.42473	0.000177398	0.000702763	Significant Decrease	Significant Decrease
C-1464	274.349	276.174	494.208	171.033	Tier 3 one-reaction						0	2	35	0.5117	0.010224	0.00683137	Significant Decrease	Significant Decrease
C-1469	275.365	277.173	451.147	289.055	Tier 3 one-reaction						0	4	264	5.4505	0.0331188	0.0153839	Significant Increase	Significant Increase
C-1472	275.935	277.753	604.284	281.109	Tier 3 one-reaction						0	10	241	0.77925	0.0349698	0.0159642	Significant Decrease	Significant Decrease
C-1478	276.41	278.285	938.437	615.261	Tier 3 one-reaction						0	5	153	0.45342	0.00324758	0.00333729	Significant Decrease	Significant Decrease
[truncated: 1,992 more rows]
